# Supplementary material for: In Silico Characterisation of Putative Prophages in Lactobacillaceae Used in Probiotics for Vaginal Health
Source: Microorganisms. 2022 Jan 20;10(2):214. doi: 10.3390/microorganisms10020214 (PMC8879116; doi:10.3390/microorganisms10020214)
Supplement: Supplementary file 1 [file microorganisms-10-00214-s001.zip]

Archive with 7 entries (4 files):
- microorganisms-1498226 Supplementary Revision/
- microorganisms-1498226 Supplementary Revision/Supplementary Tables_15Dec2021.xlsx
- __MACOSX/
- __MACOSX/microorganisms-1498226 Supplementary Revision/
- __MACOSX/microorganisms-1498226 Supplementary Revision/._Supplementary Tables_15Dec2021.xlsx
- microorganisms-1498226 Supplementary Revision/Supplementary Fig_15Dec2021.pdf
- __MACOSX/microorganisms-1498226 Supplementary Revision/._Supplementary Fig_15Dec2021.pdf
