# Supplementary material for: In Silico Characterisation of Putative Prophages in Lactobacillaceae Used in Probiotics for Vaginal Health
Source: Microorganisms. 2022 Jan 20;10(2):214. doi: 10.3390/microorganisms10020214 (PMC8879116; doi:10.3390/microorganisms10020214)
Supplement: Supplementary file 1 [file microorganisms-10-00214-s001.zip › microorganisms-1498226 Supplementary Revision/Supplementary Tables_15Dec2021.xlsx]

## Sheet: S1
Table S1. Included Lactobacillaceae genomes
All publicly available Lactobacillaceae genomes that were included in this study and their metrics are listed.
Assembly	Species	Strain	Genome_duplicate	Completeness [CheckM]	Contamination [more than one copy of a gene]	Strain_heterogeneity [how diff were genes if more than one copy found]	Genome_size_bp	#ambiguous_bases	#scaffolds	#contigs	N50_scaffolds	N50_contigs	Mean_scaffold_length_bp	Mean_contig_length_bp	Longest_scaffold_bp	Longest_contig_bp	GC	GC_std_scaffolds>1kbp	Coding_density	#predicted_genes	Genome_passed_quality_test	Phaster_num_phages	Phigaro_num_phages	PhiSpy_num_phages	Prophet_num_phages	Virsorter_num_phages
GCF_000011985.1	Lactobacillus acidophilus	NCFM	No	97.65	1.03	0	1993560	0	1	1	1993560	1993560	1993560	1993560	1993560	1993560	34.7	0	88.47	1880	Yes	0	0	0	0	0
GCF_000159715.1	Lactobacillus acidophilus	ATCC 4796	No	97.42	0.24	0	2020500	20838	38	69	1227701	93818	53171	28980	1227701	340316	34.6	6.5	87.84	1959	No_failed_initial_QC	#N/A	#N/A	#N/A	#N/A	#N/A
GCF_000389675.2	Lactobacillus acidophilus	La-14	No	97.65	0.24	0	1991579	0	1	1	1991579	1991579	1991579	1991579	1991579	1991579	34.7	0	88.55	1870	Yes	0	0	0	0	0
GCF_000442825.1	Lactobacillus acidophilus	DSM 20242	No	97.5	0.24	0	2047860	0	21	21	169267	169267	97517	97517	313424	313424	34.7	3.76	88.84	1922	Yes	0	0	0	0	0
GCF_000442865.1	Lactobacillus acidophilus	CIRM-BIA 442	No	96.87	0.24	0	1986992	0	19	19	169301	169301	104578	104578	672576	672576	34.7	1.34	88.8	1866	Yes	0	0	1	0	0
GCF_000469705.1	Lactobacillus acidophilus	CIP 76.13	Yes	97.03	0.26	0	1951821	2386	34	55	166831	58772	57406	35444	671357	166831	34.6	4.38	87.9	1876	Duplicate	0	0	0	0	0
GCF_000469745.1	Lactobacillus acidophilus	DSM 9126	No	96.26	0.24	0	1991758	2793	27	45	234673	93606	73768	44199	552040	230333	34.6	5.28	88.95	1885	Yes	0	0	1	0	0
GCF_000469765.1	Lactobacillus acidophilus	CIRM-BIA 445	No	96.41	0.24	0	2002008	3643	22	44	242633	90088	91000	45417	877479	249111	34.5	4.88	88.76	1894	Yes	0	0	0	0	0
GCF_000497795.1	Lactobacillus acidophilus	CFH	No	97.5	0.63	66.67	1970999	0	124	124	45126	45126	15895	15895	136903	136903	34.6	4.74	89.13	1927	Yes	0	0	0	0	0
GCF_000786395.1	Lactobacillus acidophilus	ATCC 4356	Yes	97.41	0.26	0	1956698	4	20	20	170687	170686	97834	97834	405501	405500	34.6	4.18	89.12	1899	Duplicate	0	0	0	0	0
GCF_000934625.1	Lactobacillus acidophilus	FSI4	No	97.65	0.24	0	1991969	0	1	1	1991969	1991969	1991969	1991969	1991969	1991969	34.7	0	88.62	1865	Yes	0	0	0	0	0
GCF_001433895.1	Lactobacillus acidophilus	DSM 20079	Yes	97.41	0.26	0	1954043	381	30	32	167501	166846	65134	61051	404580	264859	34.6	5.24	89.07	1896	Duplicate	0	0	1	0	0
GCF_001591845.1	Lactobacillus acidophilus	NBRC 13951	Yes	97.41	0.26	0	1955274	0	18	18	242421	242421	108626	108626	837565	837565	34.6	5.53	89.26	1880	Duplicate	0	0	0	0	0
GCF_001639165.1	Lactobacillus acidophilus	WG-LB-IV	No	97.65	0.24	0	1951689	0	74	74	89054	89054	26374	26374	380748	380748	34.6	3.65	89.27	1879	Yes	0	0	0	0	0
GCF_001868765.1	Lactobacillus acidophilus	KLDS 1.0901	No	97.65	0.36	33.33	1992320	7512	7	14	1609741	568234	284617	141772	1609741	975657	34.7	9.74	88.38	1866	Yes	0	0	0	0	0
GCF_001950045.1	Lactobacillus acidophilus	L-55	No	96.84	0.24	0	2009507	29	25	26	242365	167345	80380	77287	515002	361960	34.6	5.83	89.43	1911	Yes	0	0	0	0	0
GCF_002224305.1	Lactobacillus acidophilus	ATCC 53544	No	97.25	0.24	0	1991906	0	1	1	1991906	1991906	1991906	1991906	1991906	1991906	34.7	0	88.46	1867	Yes	0	0	0	0	0
GCF_002286215.1	Lactobacillus acidophilus	LA1	No	97.65	0.24	0	1991195	0	1	1	1991195	1991195	1991195	1991195	1991195	1991195	34.7	0	88.63	1864	Yes	0	0	0	0	0
GCF_002406675.1	Lactobacillus acidophilus	P2	No	96.87	0.34	0	2046837	3	70	70	167927	167927	29240	29240	526365	526364	35.7	18.9	88.46	1973	Yes	0	0	0	0	0
GCF_002914945.1	Lactobacillus acidophilus	LMG P-21904	No	97.65	0.24	0	1965665	0	16	16	320101	320101	122854	122854	522693	522693	34.6	4.14	89.28	1856	Yes	0	0	0	0	0
GCF_003047065.1	Lactobacillus acidophilus	DSM 20079	Yes	97.41	1.07	77.78	2009973	0	1	1	2009973	2009973	2009973	2009973	2009973	2009973	34.7	0	88.09	1920	Yes	0	0	0	0	0
GCF_003053135.1	Lactobacillus acidophilus	DS24_1	No	97.65	0.64	0	1968373	0	32	32	168151	168151	61511	61511	670503	670503	34.6	4.7	89.14	1868	Yes	0	0	1	0	0
GCF_003053245.1	Lactobacillus acidophilus	DS10_1A	No	97.65	0.64	0	1970718	0	34	34	167634	167634	57962	57962	670523	670523	34.6	4.7	89.15	1871	Yes	0	0	1	0	0
GCF_003061885.1	Lactobacillus acidophilus	DS20_1	No	97.65	0.24	0	1969467	0	36	36	167716	167716	54707	54707	670292	670292	34.6	4.68	89.15	1870	Yes	0	0	1	0	0
GCF_003061905.1	Lactobacillus acidophilus	DS13_1B	No	97.65	0.24	0	1963932	0	37	37	167831	167831	53079	53079	669776	669776	34.6	4.53	89.22	1867	Yes	0	0	0	0	0
GCF_003061925.1	Lactobacillus acidophilus	DS9_1A	No	97.65	0.24	0	1969008	0	28	28	167756	167756	70321	70321	670626	670626	34.6	4.7	89.15	1866	Yes	0	0	1	0	0
GCF_003061945.1	Lactobacillus acidophilus	DS8_1A	No	97.65	0.24	0	1967572	0	32	32	167594	167594	61486	61486	670523	670523	34.6	4.69	89.13	1863	Yes	0	0	1	0	0
GCF_003061965.1	Lactobacillus acidophilus	DS13_1A	No	97.65	0.24	0	1964272	0	41	41	168388	168388	47909	47909	389190	389190	34.6	4.61	89.27	1871	Yes	0	0	1	0	0
GCF_003061985.1	Lactobacillus acidophilus	DS5_1A	No	97.65	0.24	0	1968830	0	28	28	167756	167756	70315	70315	669979	669979	34.6	4.86	89.16	1868	Yes	0	0	1	0	0
GCF_003062005.1	Lactobacillus acidophilus	DS2_1A	No	97.65	0.42	75	1982025	0	110	110	86217	86217	18018	18018	305387	305387	34.6	3.2	89.13	1937	Yes	0	0	1	0	0
GCF_003062025.1	Lactobacillus acidophilus	DS11_1A	No	97.65	0.26	33.33	1968514	0	34	34	168008	168008	57897	57897	669876	669876	34.6	4.69	89.17	1871	Yes	0	0	1	0	0
GCF_003062045.1	Lactobacillus acidophilus	DS1_1A	No	97.65	0.24	0	1970142	0	36	36	168008	168008	54726	54726	670920	670920	34.6	4.69	89.17	1873	Yes	0	0	1	0	0
GCF_003641085.1	Lactobacillus acidophilus	UBLA-34	No	96.87	0.24	0	1951037	0	34	34	167656	167656	57383	57383	669777	669777	34.6	4.61	89.22	1862	Yes	0	0	1	0	0
GCF_003952845.1	Lactobacillus acidophilus	YT1	No	93.56	1.51	14.29	2092540	0	1	1	2092540	2092540	2092540	2092540	2092540	2092540	34.7	0	88.58	1984	Yes	1	1	1	1	1
GCF_004348805.1	Lactobacillus acidophilus	PNW3	No	90.76	0.35	0	1857655	0	25	25	230557	230557	74306	74306	675994	675994	34.6	2.98	89.44	1766	Yes	0	0	0	0	0
GCF_900452495.1	Lactobacillus acidophilus	NCTC 13721	No	88.22	11.01	5.97	2580023	0	2	2	2387729	2387729	1290011	1290011	2387729	2387729	36.9	1.01	87.63	2576	No_failed_checkM	#N/A	#N/A	#N/A	#N/A	#N/A
GCF_900636895.1	Lactobacillus acidophilus	NCTC 13720	No	84.67	11.1	1.4	1982157	0	1	1	1982157	1982157	1982157	1982157	1982157	1982157	35	0	89.62	1869	No_failed_checkM	#N/A	#N/A	#N/A	#N/A	#N/A	#REF!
GCF_000091765.1	Lactobacillus crispatus	ST1	No	99.13	0.09	0	2043161	591	1	2	2043161	1788742	2043161	1021285	2043161	1788742	36.9	0	87.94	1990	Yes	0	0	1	0	1
GCF_000160515.1	Lactobacillus crispatus	JV-V01	No	97.91	0.37	0	2221719	155157	86	234	150835	24102	25833	8831	397962	122256	36.9	2.71	81.64	2144	No_failed_initial_QC	#N/A	#N/A	#N/A	#N/A	#N/A
GCF_000161915.2	Lactobacillus crispatus	MV-1A-US	No	98.75	0.53	0	2252504	13300	7	140	431221	29873	321786	15994	827985	102096	36.8	0.66	85.82	2284	No_failed_initial_QC	#N/A	#N/A	#N/A	#N/A	#N/A
GCF_000162255.1	Lactobacillus crispatus	125-2-CHN	No	97.35	0.37	0	2305246	174874	30	171	1175606	32713	76841	12458	1175606	70231	36.7	3.95	80.88	2139	No_failed_initial_QC	#N/A	#N/A	#N/A	#N/A	#N/A
GCF_000162315.1	Lactobacillus crispatus	MV-3A-US	No	97.59	0.37	0	2437083	151871	76	220	208681	22669	32066	10387	374877	85447	36.7	2.91	82.63	2437	No_failed_initial_QC	#N/A	#N/A	#N/A	#N/A	#N/A
GCF_000165885.1	Lactobacillus crispatus	CTV-05	No	89.09	0.68	25	2364583	65106	25	80	179853	78538	94583	28743	477166	218783	37.1	0.97	84.9	2415	No_failed_initial_QC	#N/A	#N/A	#N/A	#N/A	#N/A
GCF_000176975.2	Lactobacillus crispatus	SJ-3C-US	No	97.03	0.93	25	2165034	77163	70	201	273285	23426	30929	10387	374116	103787	36.7	2.91	82.84	2140	No_failed_initial_QC	#N/A	#N/A	#N/A	#N/A	#N/A
GCF_000177575.1	Lactobacillus crispatus	214-1	No	98.75	0.37	0	2068805	0	187	187	22694	22694	11063	11063	84442	84442	36.9	2.92	88.85	2165	Yes	0	1	1	1	1
GCF_000301115.1	Lactobacillus crispatus	FB049-03	No	98.75	0.37	0	2459384	116534	5	100	632608	55325	491876	23428	639689	139577	37	0.53	83.28	2406	No_failed_initial_QC	#N/A	#N/A	#N/A	#N/A	#N/A
GCF_000301135.1	Lactobacillus crispatus	FB077-07	No	98.75	0.37	0	2699381	172396	10	133	1424024	40185	269938	18999	1424024	225259	36.8	4.93	81.33	2608	No_failed_initial_QC	#N/A	#N/A	#N/A	#N/A	#N/A
GCF_000466885.2	Lactobacillus crispatus	2029	No	91.43	3.33	52.94	2193123	0	295	295	9656	9656	7434	7434	40750	40750	36.9	2.49	86.39	2653	No_failed_initial_QC	#N/A	#N/A	#N/A	#N/A	#N/A
GCF_000497065.1	Lactobacillus crispatus	EM-LC1	No	89.96	2.07	0	1829425	0	63	63	63677	63677	29038	29038	290837	290837	37	3.76	88.35	1826	No_failed_checkM	#N/A	#N/A	#N/A	#N/A	#N/A
GCF_001434005.1	Lactobacillus crispatus	DSM 20584	Yes	97.03	0.67	0	2057071	698	150	153	28029	26992	13713	13440	80409	80409	36.6	3.18	87.73	2034	Duplicate	0	0	1	0	0
GCF_001541385.1	Lactobacillus crispatus	VMC3	No	97.36	6.61	4.88	2201463	0	91	91	66007	66007	24191	24191	190564	190564	36.6	3.64	88.18	2192	No_failed_checkM	#N/A	#N/A	#N/A	#N/A	#N/A
GCF_001541405.1	Lactobacillus crispatus	VMC4	No	98.75	0.19	40	2314219	2	244	244	25256	25256	9484	9484	94177	94177	36.8	3.26	87.7	2521	Yes	0	3	3	5	5
GCF_001541505.1	Lactobacillus crispatus	VMC6	No	96.11	3.91	8	2343949	0	253	253	23819	23819	9264	9264	113835	113835	36.8	2.98	87.62	2491	Yes	0	2	3	2	2
GCF_001541515.1	Lactobacillus crispatus	VMC5	No	97.63	2.14	25	2242963	15	259	260	24683	24683	8660	8626	90015	90015	36.9	2.98	87.61	2464	Yes	0	5	2	6	4
GCF_001541535.1	Lactobacillus crispatus	VMC7	No	95.38	0.4	0	2101584	0	247	247	19960	19960	8508	8508	110072	110072	36.6	3.29	87.79	2216	Yes	0	1	0	1	1
GCF_001541585.1	Lactobacillus crispatus	VMC8	No	97.07	3.83	0	2332118	0	255	255	21502	21502	9145	9145	111949	111949	36.8	3.02	87.59	2484	Yes	0	3	4	3	3
GCF_001546015.1	Lactobacillus crispatus	VMC1	No	98.7	0.37	0	2074052	1418	267	283	17441	17149	7767	7323	52711	52711	36.8	2.95	88.53	2192	Yes	0	1	1	1	1
GCF_001546025.1	Lactobacillus crispatus	VMC2	No	98.04	0.37	0	2201962	923	258	273	18663	18037	8534	8062	113334	113322	36.9	2.87	88.64	2407	Yes	0	3	4	4	3
GCF_001563615.1	Lactobacillus crispatus	PSS7772C	No	98.17	2.92	0	2389793	1400	215	229	23944	23812	11115	10429	90789	80273	36.5	3.17	88.24	2496	Yes	0	2	2	4	4
GCF_001567095.1	Lactobacillus crispatus	JCM 5810	No	97.91	3.38	0	2048451	14	7	7	1243967	1243953	292635	292633	1243967	1243953	36.8	5.03	88	1984	Yes	0	0	0	0	0
GCF_001700475.1	Lactobacillus crispatus	C037	No	96.32	2.52	0	2147773	2875	96	102	38659	37846	22372	21028	154997	84916	36.7	1.81	87.45	2165	Yes	0	1	0	1	2
GCF_001704465.1	Lactobacillus crispatus	C25	No	98.34	5.47	27.27	2341728	0	97	97	126980	126980	24141	24141	333817	333817	36.8	4.14	87.64	2364	No_failed_checkM	#N/A	#N/A	#N/A	#N/A	#N/A
GCF_002088015.1	Lactobacillus crispatus	ATCC 33820	Yes	97.03	0.55	0	2069542	376	129	130	32277	32277	16042	15916	81313	81313	36.6	2.98	87.61	2055	Yes	0	0	1	0	0
GCF_002218565.1	Lactobacillus crispatus	UMNLC2	No	97.52	4.41	0	2014377	0	73	73	70386	70386	27594	27594	160373	160373	36.9	3.71	88.34	2027	Yes	1	1	1	1	1
GCF_002218615.1	Lactobacillus crispatus	UMNLC1	No	96.96	4.08	0	2188265	150	69	71	71904	71904	31713	30818	172123	171031	36.9	3.87	88.13	2231	Yes	1	2	2	3	2
GCF_002218645.1	Lactobacillus crispatus	UMNLC3	No	97.52	4.41	0	2018029	78	64	65	74943	74943	31531	31045	192861	192859	36.9	3.11	88.2	2027	Yes	1	1	1	1	1
GCF_002218655.1	Lactobacillus crispatus	UMNLC4	No	97.52	4.41	0	2019585	2	62	62	85389	85389	32573	32573	190598	190596	36.9	3.42	88.36	2034	Yes	1	1	1	1	1
GCF_002218685.1	Lactobacillus crispatus	UMNLC8	No	96.96	5.76	0	2054274	85	74	75	71122	71122	27760	27389	179512	179512	36.9	3.07	88.2	2086	No_failed_checkM	#N/A	#N/A	#N/A	#N/A	#N/A
GCF_002218695.1	Lactobacillus crispatus	UMNLC6	No	98.36	4.83	5.26	2046835	181	49	51	99276	99276	41772	40130	181017	181017	36.9	3.03	87.91	2063	Yes	0	0	0	0	0
GCF_002218735.1	Lactobacillus crispatus	UMNLC9	No	97.25	2.72	0	1954348	2	68	68	48118	48118	28740	28740	153344	153344	37	3.44	88.05	1972	Yes	0	0	0	0	0
GCF_002218765.1	Lactobacillus crispatus	UMNLC5	No	97.87	3.77	0	2013867	0	50	50	108928	108928	40277	40277	197501	197501	36.9	3.1	88.3	2020	Yes	0	0	1	0	0
GCF_002218775.1	Lactobacillus crispatus	UMNLC7	No	98.07	3.96	0	2103358	0	71	71	59023	59023	29624	29624	178181	178181	37	3.55	88.26	2142	Yes	0	1	1	1	1
GCF_002218805.1	Lactobacillus crispatus	UMNLC10	No	97.8	3.07	0	2046138	0	54	54	71977	71977	37891	37891	369570	369570	36.9	3.1	87.97	2053	Yes	0	0	0	0	0
GCF_002218815.1	Lactobacillus crispatus	UMNLC11	No	96.96	6.32	0	2039742	109	73	74	71174	71174	27941	27562	181291	181291	37	3.17	87.99	2056	No_failed_checkM	#N/A	#N/A	#N/A	#N/A	#N/A
GCF_002218845.1	Lactobacillus crispatus	UMNLC13	No	96.96	6.4	0	2021204	114	110	112	36260	36260	18374	18045	133021	121198	37	3.28	88.21	2042	No_failed_checkM	#N/A	#N/A	#N/A	#N/A	#N/A
GCF_002218855.1	Lactobacillus crispatus	UMNLC12	No	97.35	6.04	0	2082133	104	59	60	83850	83850	35290	34700	178525	178525	36.9	3.7	88.16	2081	No_failed_checkM	#N/A	#N/A	#N/A	#N/A	#N/A
GCF_002218885.1	Lactobacillus crispatus	UMNLC14	No	97.39	3.28	0	1988281	345	81	85	48447	48447	24546	23387	134634	134634	37	3.76	88.13	2002	Yes	0	0	0	0	0
GCF_002218895.1	Lactobacillus crispatus	UMNLC15	No	96.94	4.39	6.25	2027947	615	81	89	62146	58616	25036	22779	200475	200475	36.9	3.94	88.1	2048	Yes	0	0	0	0	0
GCF_002218925.1	Lactobacillus crispatus	UMNLC16	No	97.24	4.87	0	2135057	202	56	57	85627	85627	38126	37453	249296	249296	37.1	3.04	88.44	2189	Yes	0	2	3	2	2
GCF_002218945.1	Lactobacillus crispatus	UMNLC18	No	97.25	5.96	4.55	2039767	651	76	80	65363	65363	26839	25488	158315	158315	36.8	2.98	87.96	2035	No_failed_checkM	#N/A	#N/A	#N/A	#N/A	#N/A
GCF_002218965.1	Lactobacillus crispatus	UMNLC19	No	97.25	5.34	0	2052874	59	75	76	65247	65247	27371	27010	173922	173922	36.8	2.93	88	2053	No_failed_checkM	#N/A	#N/A	#N/A	#N/A	#N/A
GCF_002218975.1	Lactobacillus crispatus	UMNLC20	No	97.31	3.44	0	2041080	240	67	70	61616	56503	30463	29154	162189	162189	36.8	3.15	87.97	2049	Yes	0	0	1	0	0
GCF_002219005.1	Lactobacillus crispatus	UMNLC21	No	97.31	3.5	0	2037325	152	68	71	63377	63377	29960	28692	161918	161918	36.8	2.96	87.97	2050	Yes	0	0	0	0	0
GCF_002219015.1	Lactobacillus crispatus	UMNLC24	No	97.31	3.44	0	2048771	42	68	69	62955	62955	30128	29691	161920	161920	36.8	2.81	88.03	2060	Yes	0	0	0	0	0
GCF_002219045.1	Lactobacillus crispatus	UMNLC22	No	97.31	3.5	0	2046075	178	67	70	59812	59812	30538	29227	161962	161962	36.8	2.87	87.88	2058	Yes	0	0	0	0	0
GCF_002219055.1	Lactobacillus crispatus	UMNLC25	No	97.31	3.44	0	2049656	260	69	72	64379	63007	29705	28463	161964	161964	36.8	3.06	88.05	2073	Yes	0	0	0	0	0
GCF_002219085.1	Lactobacillus crispatus	UMNLC23	No	97.31	3.44	0	2042440	205	63	65	64900	64900	32419	31419	162044	162044	36.8	3.03	87.93	2042	Yes	0	0	0	0	0
GCF_002811165.1	Lactobacillus crispatus	DISK12	No	98.47	21.62	5.77	2514332	224	450	452	88423	88423	5587	5562	268191	268191	36.5	2.59	89.06	2800	No_failed_checkM	#N/A	#N/A	#N/A	#N/A	#N/A
GCF_002861765.1	Lactobacillus crispatus	UMB0803	No	97.91	0.37	0	2004470	57	156	158	24468	24468	12849	12686	104362	104362	37	2.53	87.49	2126	Yes	0	1	1	2	1
GCF_002861775.1	Lactobacillus crispatus	UMB0044	No	98.75	0.93	50	2274643	375	200	209	29682	28204	11373	10881	113716	113716	36.9	2.91	87.3	2452	Yes	0	3	3	4	3
GCF_002861805.1	Lactobacillus crispatus	UMB0824	No	97.97	5.68	0	2174046	0	94	94	54252	54252	23128	23128	128417	128417	36.7	2.52	87.03	2182	No_failed_checkM	#N/A	#N/A	#N/A	#N/A	#N/A
GCF_002861815.1	Lactobacillus crispatus	UMB0085	No	96.32	2.52	0	2175058	94	130	132	35762	35762	16731	16477	120766	120762	36.7	2.33	87.21	2232	Yes	0	1	0	1	1
GCF_002863245.1	Lactobacillus crispatus	UMB0040	No	95.41	1.27	0	2002223	706	99	101	46048	46048	20224	19817	143305	143303	36.8	2.78	87.59	1995	Yes	0	0	1	0	0
GCF_002863485.1	Lactobacillus crispatus	UMB0054	No	97.49	0.09	0	2139163	112	163	164	29550	29550	13123	13042	87641	87641	36.8	2.87	87.6	2161	Yes	0	1	1	1	1
GCF_002863505.1	Lactobacillus crispatus	UMB1398	No	98.19	0.48	0	2267003	215	223	228	19227	19119	10165	9942	67009	61757	36.8	2.38	86.87	2474	Yes	0	1	1	3	5
GCF_003795065.1	Lactobacillus crispatus	CO3MRSI1	No	97.07	0.37	71.43	2345902	0	1	1	2345902	2345902	2345902	2345902	2345902	2345902	37.1	0	87.92	2313	Yes	1	1	1	1	1
GCF_003971565.1	Lactobacillus crispatus	AB70	No	97.63	0.93	0	2367925	0	2	2	2351263	2351263	1183962	1183962	2351263	2351263	37.3	1.04	87.72	2391	Yes	1	3	3	3	3
GCF_004103355.1	Lactobacillus crispatus	L49	No	98.75	1.8	0	2520315	0	671	671	22325	22325	3756	3756	71095	71095	36.8	3.16	86.96	3168	Yes	0	3	1	3	4
GCF_004334905.1	Lactobacillus crispatus	CG-12	No	97.91	3.52	9.09	2042235	819	62	68	63261	63261	32939	30020	177950	177950	36.8	2.91	87.45	2048	Yes	0	1	1	1	1
GCF_004361075.1	Lactobacillus crispatus	RL32	No	98.62	0.86	22.22	2373341	0	417	417	20216	20216	5691	5691	85477	85477	37.3	2.82	87.52	2771	Yes	0	3	3	6	4
GCF_004361095.1	Lactobacillus crispatus	RL31	No	98.68	0.37	0	2396657	0	483	483	20121	20121	4962	4962	85748	85748	37.3	3.06	87.38	2827	Yes	0	3	4	6	4
GCF_004361115.1	Lactobacillus crispatus	RL29	No	96.51	0.55	0	2248310	0	401	401	17895	17895	5606	5606	89332	89332	37.2	2.84	87.14	2557	Yes	0	2	2	2	2
GCF_004361125.1	Lactobacillus crispatus	RL28	No	97.63	0.45	0	2240036	353	438	439	19617	19617	5114	5101	207309	207309	37.3	2.85	86.9	2550	Yes	0	3	2	2	2
GCF_004361175.1	Lactobacillus crispatus	RL26	No	98.19	0.58	0	2274027	352	443	444	17425	17425	5133	5120	77587	77587	37.4	2.9	87.34	2638	Yes	0	2	2	3	2
GCF_004361185.1	Lactobacillus crispatus	RL24	No	98.13	1.16	0	2392313	358	319	320	19601	19601	7499	7474	93772	93772	36.8	2.65	87.08	2629	Yes	0	2	3	3	2
GCF_004361195.1	Lactobacillus crispatus	RL21	No	97.6	1	0	2569645	353	489	490	22877	22877	5254	5243	114719	114719	37.2	3.1	86.85	2954	Yes	1	4	4	4	4
GCF_004361205.1	Lactobacillus crispatus	RL19	No	98.13	0.89	14.29	2310723	355	541	542	16784	16784	4271	4262	93767	93767	37.7	3.17	86.93	2672	Yes	0	2	3	3	2
GCF_004361215.1	Lactobacillus crispatus	RL17	No	98.75	0.37	0	2462754	1	616	616	21480	21480	3997	3997	164816	164816	38.4	3.7	87.44	2965	Yes	0	4	4	6	3
GCF_004361245.1	Lactobacillus crispatus	RL15	No	98.19	0.37	0	2327044	356	386	387	21973	21973	6028	6012	70644	70644	37.2	2.9	87.49	2632	Yes	0	3	1	5	3
GCF_004361265.1	Lactobacillus crispatus	RL13	No	97.63	1.09	16.67	2245186	0	434	434	19376	19376	5173	5173	114823	114823	37.2	2.76	86.97	2561	Yes	0	3	0	2	2
GCF_004361295.1	Lactobacillus crispatus	RL11	No	97.63	0.37	0	2184826	360	280	281	18907	18907	7802	7773	151614	151614	37	2.64	87.49	2416	Yes	0	2	1	3	2
GCF_004361315.1	Lactobacillus crispatus	RL08	No	98.75	0.72	0	2301145	0	364	364	21251	21251	6321	6321	114474	114474	37.1	2.96	87.7	2624	Yes	0	3	3	4	3
GCF_004361345.1	Lactobacillus crispatus	RL05	No	97.33	3.27	0	2577199	360	431	432	15360	15360	5979	5964	66533	66533	36.5	2.6	87.39	2858	Yes	0	2	1	2	2
GCF_004361355.1	Lactobacillus crispatus	RL07	No	98.73	0.93	25	2183841	6	387	387	13980	13980	5643	5642	63244	63244	37	2.64	87.89	2451	Yes	0	2	1	3	4
GCF_004361375.1	Lactobacillus crispatus	RL02	No	98.67	1.07	20	2243143	159	291	292	17672	17672	7708	7681	73269	73269	37	2.53	87.83	2448	Yes	0	2	2	2	3
GCF_004361385.1	Lactobacillus crispatus	RL03	No	97.6	0.98	0	2550531	0	330	330	20872	20872	7728	7728	79405	79405	36.9	2.81	87.54	2885	Yes	2	5	3	5	6
GCF_004361395.1	Lactobacillus crispatus	RL33	No	98.13	1.16	0	2401588	0	436	436	19376	19376	5508	5508	92228	92228	36.9	2.75	87.03	2770	Yes	0	1	2	2	1
GCF_004361445.1	Lactobacillus crispatus	RL27	No	97.6	1.22	0	2602691	346	510	511	24248	24248	5103	5092	105307	105307	37.3	3.16	87.01	3036	Yes	1	4	0	4	4
GCF_004361455.1	Lactobacillus crispatus	RL30	No	98.75	0.55	0	2322358	0	407	407	23425	23425	5706	5706	114482	114482	37	2.85	87.35	2654	Yes	0	3	3	4	3
GCF_004361465.1	Lactobacillus crispatus	RL25	No	98.05	0.48	0	2350093	358	313	314	19617	19617	7508	7483	140783	140783	36.9	2.61	87.57	2593	Yes	0	2	2	2	2
GCF_004361475.1	Lactobacillus crispatus	RL23	No	98.05	0.48	0	2327357	6	306	306	19430	19430	7605	7605	114826	114826	36.9	2.48	87.5	2558	Yes	0	2	2	2	2
GCF_004361515.1	Lactobacillus crispatus	RL20	No	97.63	2.05	0	2439235	89	359	360	17568	17568	6794	6775	81431	81431	36.6	3.11	86.94	2732	Yes	0	2	2	2	2
GCF_004361545.1	Lactobacillus crispatus	RL16	No	98.75	1.54	0	2597400	0	350	350	22339	22339	7421	7421	103356	103356	36.6	2.74	87.01	2918	Yes	0	3	2	3	3
GCF_004361555.1	Lactobacillus crispatus	RL14	No	98.72	0.6	0	2607418	355	375	376	19742	19742	6953	6933	74214	74214	36.8	3	87.07	2973	Yes	2	5	3	6	5
GCF_004361565.1	Lactobacillus crispatus	RL10	No	98.49	0.51	0	2315512	156	297	298	21294	21294	7796	7769	95926	95926	37.1	2.63	87.66	2579	Yes	0	3	3	3	4
GCF_004361575.1	Lactobacillus crispatus	RL09	No	98.67	0.55	25	2276697	403	289	290	22246	22246	7877	7849	87308	87308	36.9	2.64	87.48	2525	Yes	0	2	2	2	3
GCF_004361635.1	Lactobacillus crispatus	RL06	No	96.93	0.37	0	2190141	0	371	371	15478	15478	5903	5903	59465	59465	37	2.77	87.8	2483	Yes	0	3	2	4	3
GCF_004681235.1	Lactobacillus crispatus	V4	No	96.44	0.37	0	2091889	0	252	252	18575	18575	8301	8301	102546	102546	37	2.86	89.16	2230	Yes	0	3	2	3	3	#REF!
GCF_000014425.1	Lactobacillus gasseri	ATCC 33323	Yes	99.62	0.27	0	1894360	0	1	1	1894360	1894360	1894360	1894360	1894360	1894360	35.3	0	89.43	1808	Yes	1	3	2	2	2
GCF_000175055.1	Lactobacillus gasseri	202-4	No	99.62	0.27	0	1820250	0	70	70	45830	45830	26003	26003	176720	176720	34.9	3.91	90.33	1781	Yes	0	1	1	1	1
GCF_000176995.2	Lactobacillus gasseri	SJ-9E-US	No	99.2	0.27	0	1784458	2458	8	15	956425	408969	223057	118800	956425	574262	34.9	6.7	89.7	1690	Yes	0	0	0	0	0
GCF_000177035.2	Lactobacillus gasseri	SV-16A-US	No	99.62	0.32	0	2001744	15786	10	43	1047550	87894	200174	46185	1047550	217471	34.8	6.73	87.67	1932	No_failed_initial_QC	#N/A	#N/A	#N/A	#N/A	#N/A
GCF_000283135.1	Lactobacillus gasseri	CECT 5714	No	99.62	0.77	62.5	1907790	0	85	85	220632	220632	22444	22444	593507	593507	35	5.81	90.47	1921	Yes	2	3	3	3	3
GCF_000439915.1	Lactobacillus gasseri	2016	No	99.5	0.27	0	1879515	0	29	29	390599	390599	64810	64810	795849	795849	35.3	3.11	88.89	1831	Yes	0	1	0	1	1
GCF_000615125.1	Lactobacillus gasseri	JCM 1131	Yes	99.12	0.27	0	1823247	0	20	20	423697	423697	91162	91162	577343	577343	35	7.06	90.25	1833	Duplicate	1	2	1	2	2
GCF_001063045.1	Lactobacillus gasseri	240_LCRI	No	99.62	0.27	0	1796140	2	33	33	173474	173474	54428	54428	367657	367657	34.9	5.45	90.35	1711	Yes	0	0	0	0	0
GCF_001063065.1	Lactobacillus gasseri	249_LKEF	No	99.62	0.27	0	1794482	0	49	49	115316	115316	36622	36622	374591	374591	34.9	4.69	90.14	1713	Yes	0	0	0	0	0
GCF_001063505.1	Lactobacillus gasseri	497_LGAS	No	96.55	4.13	0	2095509	112	47	48	146717	123187	44585	43654	204349	204340	34.8	4.47	90.01	2019	Yes	1	2	2	2	2
GCF_001064985.1	Lactobacillus gasseri	459_LHEL	No	96.18	3.75	0	2079641	1	72	72	75393	75393	28883	28883	148802	148802	34.9	2.9	89.72	2008	Yes	1	1	1	1	1
GCF_001066235.1	Lactobacillus gasseri	770_LJOH	No	99.62	0.27	0	1792929	100	40	41	262947	262947	44823	43727	378625	378625	34.9	4.82	90.42	1711	Yes	0	0	0	0	0
GCF_001068345.1	Lactobacillus gasseri	987_LJOH	No	98.02	3.31	0	2050578	0	81	81	116019	116019	25315	25315	350766	350766	34.9	4.35	90.26	2042	Yes	1	3	2	4	4
GCF_001546525.1	Lactobacillus gasseri	PSS7772D	No	98.78	0.27	0	1914452	1700	64	81	56307	44698	29913	23614	143517	124177	34.9	3.31	89.29	1895	Yes	2	3	2	3	4
GCF_001676665.1	Lactobacillus gasseri	505	No	97.18	1.35	0	2090951	0	85	85	43048	43048	24599	24599	110447	110447	34.7	3.34	89.24	2176	Yes	3	4	2	5	4
GCF_002003555.1	Lactobacillus gasseri	AL5	No	98.02	3.2	0	1985720	6348	35	76	1125240	508597	56734	26044	1125240	523814	34.8	6.87	88.55	1898	Yes	0	1	1	1	1
GCF_002007185.1	Lactobacillus gasseri	AL3	No	97.28	3.67	0	1987978	2110	16	36	1106151	552560	124248	55163	1106151	575148	34.8	1.9	89.64	1881	Yes	1	1	0	1	1
GCF_002158885.1	Lactobacillus gasseri	4M13	No	97.33	0.97	0	2129370	1675	1	1	2129370	2127695	2129370	2127695	2129370	2127695	34.9	0	88.55	2094	Yes	2	3	3	5	2
GCF_002287905.1	Lactobacillus gasseri	DSM 14869	No	96.22	5.19	7.14	1951552	1	3	3	1866970	1866970	650517	650517	1866970	1866970	35	1.28	88.63	1864	No_failed_checkM	#N/A	#N/A	#N/A	#N/A	#N/A
GCF_002863425.1	Lactobacillus gasseri	UMB0045	No	99.55	0.27	0	1913573	1	59	59	68464	68464	32433	32433	149518	149518	34.9	3.27	89.19	1922	Yes	1	2	2	2	2
GCF_002863445.1	Lactobacillus gasseri	UMB0670	No	98.78	0.32	0	1932169	101	52	54	92367	92367	37157	35779	165320	165320	34.9	1.71	89.47	1927	Yes	1	2	3	2	2
GCF_002863455.1	Lactobacillus gasseri	UMB0099	No	97.22	3.54	0	1945820	3	14	14	1022543	1022543	138987	138986	1022543	1022543	35	4.41	90.53	1864	Yes	2	2	1	2	1
GCF_002884735.1	Lactobacillus gasseri	UMB0056	No	96.44	3.67	0	1906916	1	7	7	1094208	1094208	272416	272416	1094208	1094208	34.8	6.66	91.05	1789	Yes	1	1	1	1	1
GCF_002940965.1	Lactobacillus gasseri	UMB0045b	No	99.55	0.27	0	1912550	4	59	59	68474	68474	32416	32416	149256	149256	34.9	3.04	89.22	1919	Yes	1	2	1	2	2
GCF_003307315.1	Lactobacillus gasseri	JCM 1025	No	96.98	4.08	0	1863012	0	12	12	584753	584753	155251	155251	923777	923777	34.7	7.17	90.5	1798	Yes	0	0	0	0	1
GCF_003315575.1	Lactobacillus gasseri	JG141	No	98.76	2.16	0	2042985	0	38	38	121602	121602	53762	53762	285708	285708	34.8	4.86	90.14	2074	Yes	2	3	3	4	3
GCF_003437055.1	Lactobacillus gasseri	TF08-1	No	99.55	0.51	0	1974590	50	28	33	140007	127943	70521	59834	458666	240373	34.8	2.05	89.81	1942	Yes	2	2	2	2	2
GCF_005844525.1	Lactobacillus gasseri	1001175st1_D8	No	99.55	1.08	0	1868797	609	11	16	580072	309570	169890	116761	788919	788919	35.1	4.99	89.42	1792	Yes	1	2	2	2	2
GCF_900452355.1	Lactobacillus gasseri	NCTC 13722	Yes	99.62	0.65	85.71	1899682	0	3	3	1856497	1856497	633227	633227	1856497	1856497	35.2	2.1	89.37	1797	Duplicate	1	2	2	2	2	#REF!
GCF_000015385.1	Lactobacillus helveticus	DPC 4571	No	99.03	0.12	0	2080931	0	1	1	2080931	2080931	2080931	2080931	2080931	2080931	37.1	0	86.02	2209	Yes	0	0	0	0	3
GCF_000160855.1	Lactobacillus helveticus	DSM 20075	Yes	97	0.12	0	2020582	211915	49	235	288743	15586	41236	7696	782499	55314	36.8	4.07	76.75	1977	No_failed_initial_QC	#N/A	#N/A	#N/A	#N/A	#N/A
GCF_000165775.1	Lactobacillus helveticus	52	No	99.03	0.17	0	2129206	3	1	1	2129206	2129203	2129206	2129203	2129206	2129203	36.8	0	86.17	2296	Yes	0	0	0	0	0
GCF_000189515.1	Lactobacillus helveticus	H10	No	99.03	0.12	0	2172383	0	2	2	2145899	2145899	1086191	1086191	2145899	2145899	36.8	0	86.66	2277	Yes	0	0	0	0	3
GCF_000422165.1	Lactobacillus helveticus	CNRZ32	No	97.63	0.19	0	2225962	0	1	1	2225962	2225962	2225962	2225962	2225962	2225962	36.9	0	85.92	2417	Yes	1	1	2	1	1
GCF_000493335.1	Lactobacillus helveticus	CIRM-BIA 103	No	97.46	0.19	0	2007466	5713	191	226	17261	15564	10510	8857	64436	64436	36.5	3.17	84.71	2190	Yes	1	1	1	1	1
GCF_000493455.1	Lactobacillus helveticus	CIRM-BIA 951	No	97.68	0.47	0	1902395	3353	159	187	21556	18034	11964	10155	83765	63991	36.6	3.31	85.31	2067	Yes	0	0	0	0	0
GCF_000493515.1	Lactobacillus helveticus	CIRM-BIA 953	No	98.86	6.4	55.56	2385561	0	203	203	22415	22415	11751	11751	98270	98270	37	3.91	85.54	2675	No_failed_checkM	#N/A	#N/A	#N/A	#N/A	#N/A
GCF_000493555.1	Lactobacillus helveticus	CIRM-BIA 104	No	94.18	1	0	2069026	9784	171	249	21726	17055	12099	8270	55696	51010	36.5	3.18	84.25	2277	Yes	0	1	0	0	0
GCF_000493575.1	Lactobacillus helveticus	CIRM-BIA 101	No	99.03	0.12	0	2074014	6	213	213	14972	14972	9737	9737	59511	59511	37.2	2.9	85.76	2408	Yes	0	0	0	0	0
GCF_000525715.1	Lactobacillus helveticus	H9	No	96.96	1.44	0	1871119	0	1	1	1871119	1871119	1871119	1871119	1871119	1871119	37	0	86.3	2025	Yes	0	0	2	0	0
GCF_000765455.1	Lactobacillus helveticus	M3	No	98.35	0.12	0	1859004	0	296	296	14874	14874	6280	6280	67154	67154	36.8	3.04	85.77	2079	Yes	0	0	0	0	0
GCF_000765465.1	Lactobacillus helveticus	ATCC 10386	No	98.35	0.12	0	1867665	0	321	321	14877	14877	5818	5818	67158	67158	36.8	2.99	85.77	2103	Yes	0	0	0	0	0
GCF_000961015.1	Lactobacillus helveticus	KLDS1.8701	No	97.6	0.98	16.67	2106631	0	2	2	2096031	2096031	1053315	1053315	2096031	2096031	36.9	1.96	85.9	2268	Yes	0	0	0	0	0
GCF_001006025.1	Lactobacillus helveticus	MB2-1	No	98.31	0.58	0	2084058	0	1	1	2084058	2084058	2084058	2084058	2084058	2084058	36.9	0	85.91	2345	Yes	3	3	3	4	3
GCF_001308285.1	Lactobacillus helveticus	CAUH18	No	98.23	1.04	0	2160583	0	1	1	2160583	2160583	2160583	2160583	2160583	2160583	36.8	0	86.39	2247	Yes	0	0	0	0	0
GCF_001434945.1	Lactobacillus helveticus	CGMCC 1.1877	Yes	99.03	0.12	0	1828717	341	257	259	15907	15647	7115	7059	58718	58718	36.8	3.46	86.67	2029	Yes	0	0	0	0	0
GCF_001572805.1	Lactobacillus helveticus	Lh 12	No	97	0.86	0	2127829	0	334	334	18660	18660	6370	6370	66206	66206	36.6	3.21	85.92	2504	Yes	1	1	1	1	1
GCF_001572815.1	Lactobacillus helveticus	Lh 23	No	97.63	0.26	0	2100231	0	312	312	17766	17766	6731	6731	71470	71470	36.5	3.22	85.45	2433	Yes	1	1	1	1	1
GCF_001702095.1	Lactobacillus helveticus	D76	No	98.25	1.03	0	2058319	0	1	1	2058319	2058319	2058319	2058319	2058319	2058319	37	0	86.04	2204	Yes	0	0	0	0	0
GCF_001746265.1	Lactobacillus helveticus	D75	No	98.25	1.03	0	2053066	0	1	1	2053066	2053066	2053066	2053066	2053066	2053066	37	0	86.08	2198	Yes	0	0	1	0	0
GCF_001895375.1	Lactobacillus helveticus	AJT	No	98.31	1.28	25	2023932	0	93	93	50664	50664	21762	21762	140349	140349	36.7	2.93	86.28	2199	Yes	0	0	0	0	0
GCF_002287645.1	Lactobacillus helveticus	UC1156	No	96.1	1.15	0	2018011	0	392	392	13348	13348	5147	5147	42517	42517	36.7	2.77	85.41	2478	Yes	0	0	0	0	0
GCF_002532085.1	Lactobacillus helveticus	M92	No	97.05	0.85	0	1955467	59	236	239	18131	18064	8285	8181	62207	62207	36.7	2.99	85.76	2213	Yes	0	0	0	0	0
GCF_002849915.1	Lactobacillus helveticus	FAM8627	No	97.64	0.27	0	2049030	0	2	2	2035631	2035631	1024515	1024515	2035631	2035631	36.9	1.54	85.76	2224	Yes	0	0	1	0	0
GCF_002849935.1	Lactobacillus helveticus	FAM8105	No	97.63	0.62	0	2255245	0	2	2	2209387	2209387	1127622	1127622	2209387	2209387	37	2.03	86.12	2404	Yes	2	2	2	2	2
GCF_002849955.1	Lactobacillus helveticus	FAM22155	No	97	0.9	25	2198663	0	2	2	2191149	2191149	1099331	1099331	2191149	2191149	37.1	1.35	86.11	2315	Yes	1	0	0	0	0
GCF_002868275.1	Lactobacillus helveticus	ATCC 12046	No	97.57	0.98	0	2141841	49475	64	175	89074	23180	33466	11956	161101	70765	36.5	4.09	82.77	2309	No_failed_initial_QC	#N/A	#N/A	#N/A	#N/A	#N/A
GCF_002914985.1	Lactobacillus helveticus	LMG S-29187	No	98.12	0.2	0	1820257	3	132	132	25334	25334	13789	13789	92693	92693	36.7	3.29	86.09	1982	Yes	0	0	0	0	0
GCF_003053085.1	Lactobacillus helveticus	DS3_8	No	99.03	0.17	0	2055814	0	230	230	34486	34486	8938	8938	103779	103779	36.5	3.36	86.31	2206	Yes	0	0	0	0	0
GCF_003053205.1	Lactobacillus helveticus	DS18_8	No	99.03	0.17	0	2054252	0	239	239	30463	30463	8595	8595	103779	103779	36.5	3.66	86.29	2211	Yes	0	0	0	0	0
GCF_003061825.1	Lactobacillus helveticus	DS21_8	No	99.03	0.2	25	2084668	0	309	309	30183	30183	6746	6746	103779	103779	36.6	3.76	86.09	2289	Yes	0	0	0	0	0
GCF_003061845.1	Lactobacillus helveticus	DS12_8	No	99.03	0.17	0	2058712	0	277	277	30183	30183	7432	7432	103779	103779	36.5	3.73	86.31	2238	Yes	0	0	0	0	0
GCF_003203795.1	Lactobacillus helveticus	FAM22076	No	97.64	0.27	0	1916264	473	231	235	19455	19455	8295	8152	82153	78489	36.7	2.75	85.3	2209	Yes	0	0	0	0	0
GCF_003203805.1	Lactobacillus helveticus	FAM13019	No	95.42	0.23	0	2047658	406	265	268	16401	16034	7727	7639	71164	71163	36.7	2.61	84.99	2346	Yes	0	1	0	2	2
GCF_003203815.1	Lactobacillus helveticus	FAM22157	No	96.32	0.47	0	1909149	9	331	331	12742	12742	5767	5767	72221	72221	36.7	2.73	84.89	2202	Yes	0	0	0	1	0
GCF_003203875.1	Lactobacillus helveticus	FAM1213	No	95.58	0.39	0	1938113	8	145	145	33096	33096	13366	13366	102697	102697	36.5	2.59	86.82	2149	Yes	1	1	1	1	1
GCF_003203895.1	Lactobacillus helveticus	FAM1182	No	97.25	0.4	0	1903188	28	226	226	17403	17403	8421	8421	78492	78492	36.6	2.76	85.29	2210	Yes	0	0	0	0	0
GCF_003203905.1	Lactobacillus helveticus	FAM19191	No	97.63	0.62	0	2051805	11	216	216	19554	19554	9499	9499	136665	136664	36.5	2.58	85.31	2346	Yes	2	2	2	2	2
GCF_003203915.1	Lactobacillus helveticus	FAM23285	No	97.63	0.71	0	2131619	377	275	276	17902	17902	7751	7721	148889	120927	36.7	2.62	85.51	2514	Yes	2	3	3	3	1
GCF_003203955.1	Lactobacillus helveticus	FAM19188	No	97.63	0.62	0	2078304	378	233	234	19430	19430	8919	8880	142029	139723	36.6	2.7	85.44	2403	Yes	2	2	2	2	2
GCF_003203975.1	Lactobacillus helveticus	FAM8102	No	97.63	0.71	0	2119648	10	224	224	18959	18959	9462	9462	117868	117868	36.7	2.63	85.49	2454	Yes	2	3	2	3	2
GCF_003203985.1	Lactobacillus helveticus	FAM1450	No	98.92	0.49	12.5	2129904	378	219	220	23400	23400	9725	9679	70744	70744	36.5	2.59	85.78	2466	Yes	0	0	0	0	0
GCF_003204015.1	Lactobacillus helveticus	FAM14499	No	85.78	0.6	0	1813159	9	396	396	16146	16146	4578	4578	117675	117675	37	2.42	86.5	2205	No_failed_checkM	#N/A	#N/A	#N/A	#N/A	#N/A
GCF_003204025.1	Lactobacillus helveticus	FAM14275	No	97.63	0.71	0	2140691	19	230	230	20022	20022	9307	9307	183953	183951	36.7	2.64	85.4	2476	Yes	2	3	2	3	2
GCF_003204055.1	Lactobacillus helveticus	FAM8106	No	97.63	0.71	0	2136401	37	229	230	21138	21138	9329	9288	117966	117966	36.7	2.52	85.41	2487	Yes	2	3	3	3	2
GCF_003233715.1	Lactobacillus helveticus	FAM21493	No	97.63	0.47	0	1986556	377	257	258	19421	19421	7729	7698	56339	56339	36.7	2.5	84.97	2288	Yes	0	0	0	0	0
GCF_003545995.1	Lactobacillus helveticus	TJA10	No	98.24	0.98	11.11	1889241	0	254	254	14660	14660	7437	7437	56042	56042	36.7	3.63	85.56	2128	Yes	0	0	0	0	0
GCF_003610975.1	Lactobacillus helveticus	LH99	No	97.95	0.29	0	2082741	0	1	1	2082741	2082741	2082741	2082741	2082741	2082741	37.1	0	86.2	2282	Yes	0	1	2	1	1
GCF_003955865.1	Lactobacillus helveticus	LH5	No	99.03	0.17	0	2163678	0	3	3	2133354	2133354	721226	721226	2133354	2133354	36.8	1.67	86.78	2205	Yes	0	0	0	0	0
GCF_004114755.1	Lactobacillus helveticus	IDCC3801	No	99.03	0.17	0	2157253	0	2	2	2133343	2133343	1078626	1078626	2133343	2133343	36.8	1.21	86.83	2194	Yes	0	0	0	0	0
GCF_005864165.1	Lactobacillus helveticus	FAM 22472	No	98.33	1.02	0	2006476	13	95	95	44385	44385	21120	21120	106038	106038	36.4	1.99	86.72	2192	Yes	1	1	0	1	1
GCF_900248185.1	Lactobacillus helveticus		No	97.29	1.41	0	2086119	0	164	164	23911	23911	12720	12720	82076	82076	36.5	3.21	85.61	2334	Yes	0	0	0	0	0	#REF!
GCF_000149065.1	Lactobacillus iners	LactinV 11V1-d	No	99.61	0.6	0	1310250	0	27	27	83965	83965	48527	48527	229748	229748	32.6	6.38	89.23	1354	Yes	1	0	1	0	1
GCF_000149085.1	Lactobacillus iners	LactinV 09V1-c	No	99.32	0.6	0	1312334	0	35	35	75367	75367	37495	37495	211729	211729	32.7	5.25	89.46	1377	Yes	1	1	0	1	1
GCF_000149105.1	Lactobacillus iners	LactinV 03V1-b	No	99.36	0.6	0	1303958	3	67	67	36335	36335	19462	19462	111788	111788	32.7	4.31	88.84	1480	Yes	1	1	1	1	2
GCF_000149125.1	Lactobacillus iners	LactinV 01V1-a	No	99.92	0.6	0	1294173	1	92	92	33054	33054	14067	14067	104474	104474	32.7	4.05	88.5	1566	Yes	1	1	1	1	1
GCF_000149145.1	Lactobacillus iners	SPIN 2503V10-D	No	99.61	0.6	0	1283897	0	31	31	93034	93034	41416	41416	126723	126723	32.6	7.05	90.05	1290	Yes	1	1	0	1	1
GCF_000160875.1	Lactobacillus iners	DSM 13335	Yes	99.61	0.4	0	1277649	8328	12	21	246521	246521	106470	60443	481837	461521	32.5	6.96	89.23	1196	No_failed_initial_QC	#N/A	#N/A	#N/A	#N/A	#N/A
GCF_000177755.1	Lactobacillus iners	AB-1	No	99.61	0.4	0	1287456	0	7	7	752082	752082	183922	183922	752082	752082	32.7	2.36	89.12	1200	Yes	0	0	0	0	1
GCF_000179935.1	Lactobacillus iners	LEAF 2053A-b	No	99.81	0.6	0	1368717	1	37	37	86947	86947	36992	36992	305165	305165	32.4	5.96	90.21	1294	Yes	0	0	0	0	0
GCF_000179955.1	Lactobacillus iners	LEAF 2052A-d	No	99.61	0.6	0	1322320	0	28	28	86505	86505	47225	47225	164262	164262	32.7	6.91	90.2	1260	Yes	1	1	0	1	1
GCF_000179975.1	Lactobacillus iners	LEAF 2062A-h1	No	99.61	0.6	0	1303868	0	24	24	120639	120639	54327	54327	192189	192189	32.6	7.06	90.1	1263	Yes	0	1	1	1	1
GCF_000179995.1	Lactobacillus iners	LEAF 3008A-a	No	99.61	0.6	0	1273041	0	25	25	92687	92687	50921	50921	194120	194120	32.5	6.62	89.96	1213	Yes	0	0	0	0	0
GCF_000185405.1	Lactobacillus iners	ATCC 55195	No	99.77	0.6	0	1238993	20046	7	18	1229783	266982	176999	67719	1229783	417004	32.5	13.99	87.69	1132	No_failed_initial_QC	#N/A	#N/A	#N/A	#N/A	#N/A
GCF_000191685.1	Lactobacillus iners	UPII 143-D	No	99.61	0.6	0	1257583	6	21	21	119666	119666	59884	59884	169341	169341	32.6	7.06	90.51	1203	Yes	0	0	0	1	0
GCF_000191705.1	Lactobacillus iners	UPII 60-B	No	99.61	0.6	0	1323615	2	31	31	97282	97282	42697	42697	174139	174139	32.7	6.26	90.35	1277	Yes	1	1	0	1	1
GCF_000204435.1	Lactobacillus iners	SPIN 1401G	No	99.61	0.6	0	1281027	1	52	52	92784	92784	24635	24635	223112	223112	32.5	3.76	90.65	1248	Yes	0	0	1	0	0
GCF_000227195.1	Lactobacillus iners	7_1_47FAA	No	99.61	1.4	0	1274722	5594	12	28	801884	114768	106226	45326	801884	253273	32.7	8.97	86.94	1179	Yes	0	0	0	0	0
GCF_001435015.1	Lactobacillus iners	DSM 13335	Yes	99.61	0.4	0	1267657	9	58	58	305969	305966	21856	21856	352039	352038	32.5	4.45	90.44	1213	Yes	0	0	0	0	0
GCF_002871595.1	Lactobacillus iners	UMB0033	No	98.81	0.4	0	1409948	1727	13	19	728703	170688	108457	74116	728703	391948	32.6	5.82	88.64	1311	Yes	0	0	0	0	1
GCF_002884695.1	Lactobacillus iners	UMB1051	No	98.81	1	0	1304664	62	16	17	398700	269204	81541	76741	448330	398699	32.7	6.87	89.71	1231	Yes	0	0	0	0	0
GCF_002884705.1	Lactobacillus iners	UMB0030	No	99.61	0.6	0	1310450	0	14	14	700772	700772	93603	93603	700772	700772	32.7	8.95	89.69	1218	Yes	1	1	1	1	1
GCF_002892385.1	Lactobacillus iners	KA00186	No	99.41	1.48	28.57	1276905	6	34	34	54623	54623	37556	37555	118686	118686	32.7	1.37	90.27	1238	Yes	1	2	0	2	2	#REF!
GCF_000155915.2	Lactobacillus jensenii	1153	No	96.86	1.91	16.67	1746219	8333	1	9	1746219	903202	1746219	193098	1746219	903202	34.5	0	88.27	1896	Yes	1	1	1	1	1
GCF_000159335.1	Lactobacillus jensenii	JV-V16	No	98.69	1.6	0	1604632	3798	1	2	1604632	832947	1604632	800417	1604632	832947	34.4	0	90.36	1432	Yes	0	0	1	0	0
GCF_000161895.2	Lactobacillus jensenii	27-2-CHN	No	98.69	1.6	0	1639455	3500	4	39	1056390	88629	409863	41947	1056390	427980	34.1	2.33	88.35	1514	Yes	1	1	1	1	1
GCF_000162335.1	Lactobacillus jensenii	SJ-7A-US	No	98.57	0.5	0	1722751	46033	17	75	231863	49364	101338	22356	466977	154038	34.2	6.23	87.57	1657	No_failed_initial_QC	#N/A	#N/A	#N/A	#N/A	#N/A
GCF_000162435.1	Lactobacillus jensenii	115-3-CHN	No	98.61	1.6	0	1648660	33450	18	58	309449	57208	91592	27848	571830	256807	34.1	5.8	86.38	1506	No_failed_initial_QC	#N/A	#N/A	#N/A	#N/A	#N/A
GCF_000175035.1	Lactobacillus jensenii	269-3	No	98.61	0.5	0	1688275	7	57	57	55791	55791	29618	29618	375169	375169	34.4	4.33	90.98	1582	Yes	1	1	0	1	1
GCF_000466805.1	Lactobacillus jensenii	MD IIE-70(2)	No	97.4	0.66	0	1759880	0	60	60	69686	69686	29331	29331	404149	404149	34.3	3.37	88.36	2080	Yes	0	1	0	1	1
GCF_001012655.1	Lactobacillus jensenii	IM11	No	98.39	1.63	0	1614827	245	91	93	57393	57393	17745	17361	301966	301966	34	3.66	90.3	1543	Yes	0	0	0	1	0
GCF_001012665.1	Lactobacillus jensenii	IM18-1	No	98.65	1.6	0	1705628	8	107	107	36335	36335	15940	15940	122199	122199	34.4	3.77	89.9	1725	Yes	3	3	1	4	5
GCF_001012675.1	Lactobacillus jensenii	IM59	No	98.69	1.6	0	1667743	14	65	65	53544	53544	25657	25657	188746	188746	34.2	3.8	90.22	1604	Yes	0	2	0	4	4
GCF_001012685.1	Lactobacillus jensenii	IM18-3	No	98.17	1.13	0	1687818	8	103	103	36287	36287	16386	16386	122142	122142	34.4	3.37	90.23	1712	Yes	3	3	1	4	4
GCF_001012735.1	Lactobacillus jensenii	IM1	No	98.39	2.57	0	1541635	62	112	113	32333	32333	13764	13642	122486	122486	34.1	2.63	90.82	1478	Yes	0	0	0	0	0
GCF_001012745.1	Lactobacillus jensenii	IM3	No	98.69	1.67	0	1624754	131	74	75	66084	66083	21956	21661	256246	256245	34	2.26	90.55	1560	Yes	1	1	1	2	1
GCF_001436455.1	Lactobacillus jensenii	DSM 20557	No	98.51	1.44	0	1610627	248	99	101	58592	58592	16268	15944	154354	154353	34.3	3.85	90.87	1521	Yes	0	0	0	0	0
GCF_001742045.1	Lactobacillus jensenii	TL2937	No	98.19	1.96	14.29	1675234	0	69	69	55969	55969	24278	24278	124164	124164	34.2	2.05	90.18	1642	Yes	1	1	1	1	1
GCF_001936235.1	Lactobacillus jensenii	SNUV360	No	98.65	1.44	0	1672949	0	1	1	1672949	1672949	1672949	1672949	1672949	1672949	34.4	0	89.46	1599	Yes	1	1	5	1	1
GCF_002848045.1	Lactobacillus jensenii	UMB0077	No	98.76	0.74	0	1756562	1093	71	75	55377	55377	24740	23406	244175	223856	34.2	3.12	89.93	1781	Yes	1	1	1	3	2
GCF_002863405.1	Lactobacillus jensenii	UMB0007	No	98.43	1.44	0	1502398	65	60	61	49743	49743	25039	24628	111188	111188	34.3	2.88	90	1449	Yes	0	0	0	0	0	#REF!
GCF_000248095.2	Limosilactobacillus mucosae	LM1	No	99.03	0.99	0	2434610	0	2	2	2326299	2326299	1217305	1217305	2326299	2326299	46.1	5.57	85.15	2222	Yes	1	3	3	4	1
GCF_000766905.1	Limosilactobacillus mucosae	CRL573	No	96.42	0.32	100	2257701	0	38	38	113254	113254	59413	59413	261536	261536	46.6	3.53	84.32	2713	Yes	2	4	6	4	4
GCF_000789175.1	Limosilactobacillus mucosae	DPC 6426	No	98.39	0.48	50	2079103	2	72	72	91196	91196	28876	28876	338043	338043	46.7	4.33	84.94	2008	Yes	1	2	0	1	1
GCF_001040725.1	Limosilactobacillus mucosae	Marseille	No	99.03	0.16	0	2369669	3	12	12	292860	292859	197472	197472	539623	539623	46.2	3.6	85.83	2203	Yes	2	2	2	1	1
GCF_001436025.1	Limosilactobacillus mucosae	DSM 13345	No	99.03	0.16	0	2254291	5	91	91	93868	93868	24772	24772	197339	197339	46.4	5.01	86.69	2072	Yes	1	1	1	1	1
GCF_003149115.1	Limosilactobacillus mucosae	AGR63	Yes	99.03	0.48	50	1941536	0	9	9	358179	358179	215726	215726	497752	497752	47	1.19	83.99	1804	Yes	0	1	0	0	0
GCF_004099885.1	Limosilactobacillus mucosae	L24-B	No	99.03	0.16	0	2002757	110	81	82	121198	121198	24725	24422	419530	419530	46.9	5.01	86.07	1943	Yes	1	3	1	3	2
GCF_900103925.1	Limosilactobacillus mucosae	WCC8	No	99.03	0.16	0	1880668	0	39	39	137746	137746	48222	48222	312104	312104	46.7	4.31	86.45	1827	Yes	2	3	2	2	2
GCF_900109445.1	Limosilactobacillus mucosae	KHPC15	No	99.03	0.16	0	1883418	2440	32	35	167272	167272	58856	53742	320291	320291	46.7	4.26	86.36	1827	Yes	2	3	2	2	2
GCF_900114225.1	Limosilactobacillus mucosae	KHPX11	No	99.03	0.16	0	1882757	1900	38	39	137576	137576	49546	48227	317403	317403	46.7	4.28	86.39	1827	Yes	2	3	2	2	2
GCF_900217925.1	Limosilactobacillus mucosae	AGR63	Yes	99.03	0.48	50	1941536	0	9	9	358179	358179	215726	215726	497752	497752	47	1.19	84.01	1803	Duplicate	0	1	0	0	0	#REF!
GCF_000023085.1	Lactiplantibacillus plantarum	JDM1	No	99.35	1.53	0	3197759	3	1	1	3197759	3197756	3197759	3197756	3197759	3197756	44.7	0	84.19	2985	Yes	2	3	3	3	4
GCF_000143745.1	Lactiplantibacillus plantarum	ATCC 14917	Yes	98.39	1.53	0	3212261	13500	9	36	554392	152365	356917	88854	693713	394736	44.5	2.9	83.93	3004	Duplicate	2	2	1	2	1
GCF_000148815.2	Lactiplantibacillus plantarum	ST-III	No	99.35	1.53	0	3307936	0	2	2	3254376	3254376	1653968	1653968	3254376	3254376	44.5	4.1	83.83	3087	Yes	2	2	3	2	3
GCF_000203855.3	Lactiplantibacillus plantarum	WCFS1	No	99.35	1.96	0	3348624	0	4	4	3308273	3308273	837156	837156	3308273	3308273	44.4	5.89	84.19	3131	Yes	2	2	2	3	2
GCF_000247735.1	Lactiplantibacillus plantarum	NC8	No	99.03	1.61	0	3207224	13	10	10	786373	786373	320722	320721	832807	832794	44.6	0.86	83.89	3008	Yes	2	2	4	3	3
GCF_000338115.2	Lactiplantibacillus plantarum	ZJ316	No	99.19	1.53	0	3299755	0	4	4	3203964	3203964	824938	824938	3203964	3203964	44.5	4.4	83.83	3143	Yes	3	3	3	4	3
GCF_000347515.1	Lactiplantibacillus plantarum	UCMA 3037	No	99.35	1.53	0	3108278	1432	68	92	129919	100822	45709	33770	500530	260240	44.5	3.27	83.48	2943	Yes	0	1	1	1	2
GCF_000392485.3	Lactiplantibacillus plantarum	plantarum	No	99.35	2.18	0	3246630	0	8	8	3035719	3035719	405828	405828	3035719	3035719	44.6	4.33	83.35	3101	Yes	3	3	2	3	3
GCF_000410795.1	Lactiplantibacillus plantarum	IPLA88	No	99.35	1.53	0	3254055	0	208	208	51756	51756	15644	15644	205844	205844	44.4	4.02	84.1	3174	Yes	3	3	1	4	4
GCF_000412205.1	Lactiplantibacillus plantarum	16	No	99.35	1.53	0	3361015	0	11	11	3044678	3044678	305546	305546	3044678	3044678	44.3	6.04	83.26	3145	Yes	1	1	1	3	3
GCF_000463075.2	Lactiplantibacillus plantarum	EGD-AQ4	No	99.03	2	0	3414633	0	51	51	143220	143220	66953	66953	570301	570301	46.5	2.14	81.08	3025	Yes	1	2	1	2	2
GCF_000466905.2	Lactiplantibacillus plantarum	2025	No	98.43	3.15	45.45	3334257	0	164	164	50302	50302	20330	20330	187566	187566	44.4	4.17	83.79	3392	Yes	0	0	0	1	2
GCF_000473935.1	Lactiplantibacillus plantarum	LP91	No	98.94	1.53	0	2925584	5003	145	145	38150	38140	20176	20141	111877	111721	45.1	2.41	83.97	2748	Yes	0	0	0	0	0
GCF_000474695.1	Lactiplantibacillus plantarum	WJL	Yes	99.35	1.53	0	3477495	0	102	102	68046	68046	34093	34093	255359	255359	44.2	3.2	84.09	3353	Yes	4	4	4	7	6
GCF_000507045.1	Lactiplantibacillus plantarum	4_3	No	99.03	2.18	0	3320363	0	105	105	80424	80424	31622	31622	360161	360161	44.3	4.5	84.41	3162	Yes	1	2	0	2	2
GCF_000604105.1	Lactiplantibacillus plantarum	DOMLa	No	99.35	1.53	0	3210111	0	3	3	3198796	3198796	1070037	1070037	3198796	3198796	44.6	5.6	84.06	2993	Yes	2	3	3	3	3
GCF_000604365.1	Lactiplantibacillus plantarum	19L3	No	98.39	2.98	44.44	3289268	3	241	241	32229	32229	13648	13648	114127	114127	44.4	3.73	83.1	3349	Yes	1	1	2	2	1
GCF_000648755.1	Lactiplantibacillus plantarum	wikim18	No	98.98	1.85	16.67	3352666	0	323	323	48699	48699	10379	10379	196461	196461	44.3	3.89	83.63	3412	Yes	3	1	0	4	4
GCF_000687495.1	Lactiplantibacillus plantarum	AG30	No	99.35	3.15	50	3442875	0	48	48	1891636	1891636	71726	71726	1891636	1891636	44.3	4.33	82.94	3313	Yes	2	2	2	2	3
GCF_000731855.1	Lactiplantibacillus plantarum	Lp90	No	99.35	1.53	0	3324076	0	33	33	207479	207479	100729	100729	489345	489345	44.3	3.29	84.15	3168	Yes	4	4	3	5	5
GCF_000743895.1	Lactiplantibacillus plantarum	DmCS_001	No	99.03	1.61	0	3194687	0	83	83	124908	124908	38490	38490	283038	283038	44.5	2.73	84.41	3038	Yes	2	2	2	3	3
GCF_000762955.1	Lactiplantibacillus plantarum	CMPG5300	No	99.03	1.53	0	3507828	4200	7	48	3364521	295840	501118	72992	3364521	580283	44.2	4.57	83.91	3299	Yes	1	2	2	2	1
GCF_000764285.1	Lactiplantibacillus plantarum	FMNP01	No	99.35	2.18	37.5	3313644	1338	4	18	3257132	532181	828411	184017	3257132	687190	44.5	3.86	83.66	3098	Yes	2	2	3	2	2
GCF_000830535.1	Lactiplantibacillus plantarum	90sk	No	99.03	1.53	0	3371458	3	47	47	236899	236899	71733	71733	438717	438717	44.3	3.32	83.78	3256	Yes	2	2	3	5	3
GCF_000931425.2	Lactiplantibacillus plantarum	B21	No	99.03	1.96	0	3310674	0	3	3	3284260	3284260	1103558	1103558	3284260	3284260	44.4	4.5	84.25	3095	Yes	2	2	4	2	4
GCF_000956195.1	Lactiplantibacillus plantarum	CIP104448	No	99.03	1.75	0	3237330	4	178	178	59762	59762	18187	18187	200934	200934	44.4	4.57	84.13	3127	Yes	2	2	3	4	3
GCF_000966475.1	Lactiplantibacillus plantarum	NL42	No	99.35	2.5	14.29	3353072	3	52	52	256293	256293	64482	64482	412918	412918	44.4	5.77	83.37	3264	Yes	2	2	3	3	3
GCF_001005695.1	Lactiplantibacillus plantarum	TIFN101	No	99.35	2.18	0	3079349	4	174	174	49090	49090	17697	17697	150860	150860	44.5	3.84	83.82	3007	Yes	2	3	0	3	3
GCF_001005805.1	Lactiplantibacillus plantarum	PS128	No	99.03	1.96	0	3325806	550	11	14	2312345	2312339	302346	237518	2312345	2312339	44.4	4.35	84.04	3095	Yes	1	1	2	1	1
GCF_001010175.1	Lactiplantibacillus plantarum	8 RA-3	No	99.03	1.85	0	3330093	0	18	18	386336	386336	185005	185005	588024	588024	44.4	2.73	83.91	3127	Yes	3	3	3	4	4
GCF_001267905.1	Lactiplantibacillus plantarum	L31-1	No	99.19	1.53	0	3216480	9	45	45	149697	149697	71477	71477	332974	332974	44.5	4.73	84.13	3057	Yes	2	3	2	3	3
GCF_001272315.2	Lactiplantibacillus plantarum	CGMCC 1.557	No	99.35	1.53	0	3273239	0	3	3	3156839	3156839	1091079	1091079	3156839	3156839	44.4	3.94	83.72	3107	Yes	2	3	4	2	4
GCF_001273585.1	Lactiplantibacillus plantarum	SNU.Lp177	No	99.35	1.94	14.29	3204772	0	101	101	116595	116595	31730	31730	216279	216279	45	4.53	84.11	3106	Yes	2	3	1	4	5
GCF_001278015.1	Lactiplantibacillus plantarum	5-2	No	99.03	2.26	0	3237652	0	1	1	3237652	3237652	3237652	3237652	3237652	3237652	44.7	0	84.24	3034	Yes	3	3	4	3	4
GCF_001296095.1	Lactiplantibacillus plantarum	ZS2058	No	99.35	1.53	0	3198337	0	1	1	3198337	3198337	3198337	3198337	3198337	3198337	44.7	0	84.01	2960	Yes	1	1	3	1	3
GCF_001302645.1	Lactiplantibacillus plantarum	HFC8	No	99.35	2.02	44.44	3405709	0	11	11	3067675	3067675	309609	309609	3067675	3067675	44.3	4.44	83.04	3380	Yes	4	2	2	4	4
GCF_001307325.1	Lactiplantibacillus plantarum	WJL	Yes	99.35	1.53	0	3503067	0	13	13	808626	808626	269466	269466	1586832	1586832	44.2	3.86	83.92	3348	Duplicate	4	4	5	4	5
GCF_001308305.1	Lactiplantibacillus plantarum	Nizo2877	No	99.03	1.53	0	3231771	0	2	2	1956412	1956412	1615885	1615885	1956412	1956412	44.5	0.43	83.95	3018	Yes	2	2	2	2	2
GCF_001331925.2	Lactiplantibacillus plantarum	WLPL04	No	99.03	1.53	0	3141590	0	1	1	3141590	3141590	3141590	3141590	3141590	3141590	44.7	0	83.65	2938	Yes	2	2	2	2	4
GCF_001368775.1	Lactiplantibacillus plantarum	80	No	99.35	1.53	0	3224773	0	67	67	92828	92828	48130	48130	312995	312995	44.4	3.85	84.14	3082	Yes	2	2	2	3	3
GCF_001434175.1	Lactiplantibacillus plantarum	CGMCC 1.2437	Yes	99.03	1.53	0	3208905	61	48	49	176138	176137	66852	65486	401646	401645	44.5	3.42	84.28	3024	Yes	1	2	2	2	2
GCF_001436855.1	Lactiplantibacillus plantarum	DSM 13273	No	99.03	1.53	0	3439800	1686	90	126	263553	98561	38220	27286	448089	288088	44.2	4.99	84.08	3312	Yes	1	2	3	2	1
GCF_001444495.1	Lactiplantibacillus plantarum	CRL 1506	No	99.35	1.53	0	3228096	0	14	14	857574	857574	230578	230578	1048781	1048781	44.6	0.65	84.15	3035	Yes	2	2	4	3	4
GCF_001469145.1	Lactiplantibacillus plantarum	SF2A35B	No	99.35	1.53	0	3262015	41584	115	128	69766	65360	28365	25159	275896	169182	45	3.59	81.82	3067	No_failed_initial_QC	#N/A	#N/A	#N/A	#N/A	#N/A
GCF_001484005.1	Lactiplantibacillus plantarum	LZ95	No	98.71	1.53	0	3322458	0	3	3	3261418	3261418	1107486	1107486	3261418	3261418	44.5	5.63	83.64	3127	Yes	2	2	1	2	2
GCF_001540925.1	Lactiplantibacillus plantarum	Lp1610	No	99.03	1.61	0	3298660	0	27	27	276804	276804	122172	122172	634502	634502	44.4	3.01	84.37	3110	Yes	3	3	3	4	4
GCF_001540965.1	Lactiplantibacillus plantarum	Lp1612	No	99.19	1.61	16.67	3240520	0	25	25	327607	327607	129620	129620	715070	715070	44.4	3.4	84.24	3059	Yes	2	2	4	2	2
GCF_001581895.1	Lactiplantibacillus plantarum	Zhang-LL	No	99.03	1.53	0	2952218	0	1	1	2952218	2952218	2952218	2952218	2952218	2952218	44.9	0	83.57	2792	Yes	1	2	1	3	1
GCF_001595615.1	Lactiplantibacillus plantarum	43-3	No	99.25	2.91	22.22	3294478	6	171	171	42039	42039	19265	19265	242520	242520	44.4	2.44	84.48	3257	Yes	3	4	1	5	5
GCF_001596095.1	Lactiplantibacillus plantarum	JBE245	No	99.03	1.85	0	3262611	0	1	1	3262611	3262611	3262611	3262611	3262611	3262611	44.5	0	83.69	3057	Yes	2	2	4	4	5
GCF_001596195.1	Lactiplantibacillus plantarum	E2C2	No	99.35	1.53	0	3603563	0	121	121	235913	235913	29781	29781	619211	619211	44	4.41	84.2	3549	Yes	3	5	6	7	5
GCF_001597605.1	Lactiplantibacillus plantarum	E2C5	No	99.35	1.53	0	3615168	0	121	121	256152	256152	29877	29877	619212	619212	44	4.07	84.18	3565	Yes	3	5	6	7	5
GCF_001617525.2	Lactiplantibacillus plantarum	CAUH2	No	99.35	1.53	0	3274606	0	4	4	3254946	3254946	818651	818651	3254946	3254946	44.5	7.42	83.89	3065	Yes	1	2	2	2	3
GCF_001619265.1	Lactiplantibacillus plantarum	FBR5	No	99.35	1.53	0	3183959	64	57	59	113845	113129	55858	53964	270685	265957	44.5	2.59	84.63	3020	Yes	2	2	3	2	2
GCF_001619275.1	Lactiplantibacillus plantarum	FBR4	No	99.35	1.53	0	3276442	206	85	88	97859	97133	38546	37229	372856	372856	44.3	3.84	84.25	3149	Yes	3	3	2	5	4
GCF_001619295.1	Lactiplantibacillus plantarum	FBR6	No	99.35	1.75	0	3332807	379	76	80	133604	133602	43852	41655	440067	440067	44.4	3.9	84.37	3152	Yes	2	2	3	2	2
GCF_001633245.1	Lactiplantibacillus plantarum	ER	No	98.92	1.6	0	3452791	0	37	37	216237	216237	93318	93318	461265	461265	44.3	3.56	84.08	3385	Yes	4	4	6	5	6
GCF_001633255.1	Lactiplantibacillus plantarum	NAB2	No	98.98	1.53	0	3550842	0	44	44	149581	149581	80700	80700	1016417	1016417	44.1	2.92	83.48	3542	Yes	2	4	3	4	4
GCF_001633265.1	Lactiplantibacillus plantarum	19.1	No	98.6	2.61	0	3651069	0	42	42	528753	528753	86930	86930	816502	816502	43.9	4.44	83.55	3581	Yes	2	2	4	2	3
GCF_001633285.1	Lactiplantibacillus plantarum	CNW10	No	99.03	1.61	0	3194687	0	83	83	124908	124908	38490	38490	283038	283038	44.5	2.73	84.42	3038	Yes	2	2	2	3	3
GCF_001633325.1	Lactiplantibacillus plantarum	Nizo2484	No	99.03	1.53	0	3386056	0	70	70	225217	225217	48372	48372	657353	657353	44.2	3.94	84.44	3244	Yes	2	3	3	3	3
GCF_001633335.1	Lactiplantibacillus plantarum	Nizo2485	No	99.03	1.53	0	3348559	0	62	62	225214	225214	54009	54009	657353	657353	44.3	3.92	84.46	3207	Yes	3	3	2	3	3
GCF_001633355.1	Lactiplantibacillus plantarum	Nizo2494	No	99.35	2.39	0	3303243	0	57	57	173445	173445	57951	57951	402614	402614	44.5	3.36	84.13	3116	Yes	1	1	3	1	2
GCF_001633385.1	Lactiplantibacillus plantarum	Nizo2726	No	99.35	1.53	0	3179430	0	30	30	419200	419200	105981	105981	528517	528517	44.6	3.19	84.41	2984	Yes	2	2	2	2	2
GCF_001633405.1	Lactiplantibacillus plantarum	Nizo2535	No	99.03	1.53	0	3412849	0	59	59	214715	214715	57844	57844	531540	531540	44.2	3.97	84.09	3286	Yes	3	3	5	4	4
GCF_001633415.1	Lactiplantibacillus plantarum	Nizo2741	No	99.03	1.85	0	3346534	0	49	49	226018	226018	68296	68296	544234	544234	44.3	2.76	84.03	3159	Yes	2	3	4	4	4
GCF_001633435.1	Lactiplantibacillus plantarum	Nizo2753	No	99.35	1.53	0	3128523	0	56	56	246355	246355	55866	55866	775730	775730	44.6	3.86	83.6	2947	Yes	1	1	1	2	1
GCF_001633455.1	Lactiplantibacillus plantarum	Nizo2776	No	99.19	1.53	0	3124578	0	190	190	41852	41852	16445	16445	127866	127866	44.5	4.08	83.58	3195	Yes	2	2	2	3	2
GCF_001633485.1	Lactiplantibacillus plantarum	Nizo2757	No	99.03	1.53	0	3150861	0	124	124	65398	65398	25410	25410	312885	312885	44.5	3.82	84.06	3045	Yes	3	4	1	4	4
GCF_001633495.1	Lactiplantibacillus plantarum	Nizo2766	No	99.03	1.53	0	3169055	0	90	90	96324	96324	35211	35211	224524	224524	44.4	4.02	84.05	3050	Yes	3	4	3	4	4
GCF_001633505.1	Lactiplantibacillus plantarum	Nizo2830	No	99.35	1.53	0	3246095	0	62	62	358813	358813	52356	52356	528518	528518	44.5	4.19	84.22	3068	Yes	2	3	3	3	3
GCF_001633545.1	Lactiplantibacillus plantarum	Nizo2802	No	99.03	1.53	0	3372514	0	89	89	175047	175047	37893	37893	387338	387338	44.4	3.97	84.02	3255	Yes	2	4	3	8	5
GCF_001633565.1	Lactiplantibacillus plantarum	Nizo2801	No	99.35	1.53	0	3248009	0	78	78	128956	128956	41641	41641	377779	377779	44.4	3.64	84.09	3128	Yes	2	2	3	3	4
GCF_001633575.1	Lactiplantibacillus plantarum	Nizo2814	No	99.35	1.53	0	3352125	0	110	110	125805	125805	30473	30473	239104	239104	44.3	3.24	83.88	3214	Yes	3	3	0	4	3
GCF_001633595.1	Lactiplantibacillus plantarum	Nizo2831	No	99.35	1.53	0	3232079	0	31	31	358813	358813	104260	104260	528508	528508	44.5	2.91	84.25	3034	Yes	2	3	3	3	3
GCF_001633605.1	Lactiplantibacillus plantarum	Nizo2806	No	99.03	1.53	0	3188814	0	39	39	250315	250315	81764	81764	544988	544988	44.6	2.8	83.9	2999	Yes	1	1	2	2	3
GCF_001633645.1	Lactiplantibacillus plantarum	Nizo2855	No	99.03	1.53	0	3223049	0	37	37	416669	416669	87109	87109	544354	544354	44.5	2.78	84.11	3038	Yes	2	2	2	2	2
GCF_001633665.1	Lactiplantibacillus plantarum	Nizo2891	No	99.03	1.53	0	3469171	0	78	78	187092	187092	44476	44476	458011	458011	44.1	3.87	83.81	3356	Yes	3	3	4	4	4
GCF_001633675.1	Lactiplantibacillus plantarum	Nizo2889	No	99.03	1.53	0	3291148	0	65	65	182322	182322	50633	50633	452055	452055	44.4	3.92	83.94	3107	Yes	2	2	2	2	2
GCF_001633685.1	Lactiplantibacillus plantarum	Nizo3400	No	99.35	1.53	0	3267429	0	154	154	73483	73483	21217	21217	256513	256513	44.4	4.43	83.2	3236	Yes	2	3	2	3	2
GCF_001633725.1	Lactiplantibacillus plantarum	Nizo3894	No	99.35	1.53	0	3296082	0	52	52	349001	349001	63386	63386	557013	557013	44.5	3.83	84.02	3091	Yes	1	1	1	1	2
GCF_001633745.1	Lactiplantibacillus plantarum	Nizo3893	No	99.03	1.75	0	3342747	0	239	239	99880	99880	13986	13986	252811	252811	44.3	4.47	83.04	3257	Yes	2	2	3	4	3
GCF_001633765.1	Lactiplantibacillus plantarum	Nizo3892	No	99.35	1.53	0	3324851	0	45	45	465545	465545	73885	73885	805833	805833	44.4	4.16	84.53	3158	Yes	3	4	4	4	3
GCF_001633775.1	Lactiplantibacillus plantarum	NAB1	No	98.29	1.6	0	3454657	0	44	44	115017	115017	78514	78514	389224	389224	44.2	2.42	83.64	3431	Yes	3	4	5	4	5
GCF_001633805.1	Lactiplantibacillus plantarum	Nizo2256	No	99.03	1.53	0	2997695	0	87	87	78148	78148	34456	34456	276747	276747	44.6	3.24	83.84	2864	Yes	1	3	2	3	3
GCF_001639425.1	Lactiplantibacillus plantarum	Nizo1838	No	99.03	1.53	0	3034081	0	100	100	70844	70844	30340	30340	276747	276747	44.5	3.51	83.76	2907	Yes	1	3	1	3	3
GCF_001639445.1	Lactiplantibacillus plantarum	Nizo1839	No	99.35	1.53	0	3196955	0	72	72	163709	163709	44402	44402	397587	397587	45.1	4.24	83.41	2995	Yes	1	1	2	2	1
GCF_001639455.1	Lactiplantibacillus plantarum	Nizo1840	No	99.35	1.53	0	3204420	0	189	189	56141	56141	16954	16954	216022	216022	44.9	4.55	83.52	3181	Yes	0	1	2	4	3
GCF_001639485.1	Lactiplantibacillus plantarum	Nizo2029	No	99.03	1.53	0	3243027	0	96	96	96205	96205	33781	33781	187842	187842	44.5	3.05	84.23	3071	Yes	2	2	3	3	2
GCF_001639505.1	Lactiplantibacillus plantarum	Nizo2257	No	99.35	2.18	0	3156658	0	145	145	68107	68107	21770	21770	282658	282658	44.4	3.93	83.24	3103	Yes	2	3	2	3	2
GCF_001639525.1	Lactiplantibacillus plantarum	Nizo2258	No	99.35	2.18	0	3131331	0	142	142	68439	68439	22051	22051	282083	282083	44.4	3.92	83.2	3067	Yes	2	3	2	3	2
GCF_001639545.1	Lactiplantibacillus plantarum	Nizo2259	No	99.03	2.39	0	3430618	0	109	109	201469	201469	31473	31473	418327	418327	44.3	4.11	84.27	3290	Yes	2	2	2	2	2
GCF_001639565.1	Lactiplantibacillus plantarum	Nizo2260	No	99.35	1.53	0	3310196	0	42	42	238084	238084	78814	78814	478988	478988	44.4	2.74	83.99	3124	Yes	1	3	4	3	3
GCF_001639585.1	Lactiplantibacillus plantarum	Nizo2262	No	99.35	1.53	0	3219981	0	33	33	349001	349001	97575	97575	557043	557043	44.5	2.83	84.27	3006	Yes	1	1	1	1	1
GCF_001639595.1	Lactiplantibacillus plantarum	Nizo2263	No	99.35	1.53	0	3259263	0	40	40	271383	271383	81481	81481	336917	336917	44.5	2.52	84.68	3121	Yes	3	4	3	4	4
GCF_001639625.1	Lactiplantibacillus plantarum	Nizo2264	No	99.35	1.53	0	3087260	0	32	32	274446	274446	96476	96476	445323	445323	45.3	1.59	84.31	2881	Yes	1	1	2	3	2
GCF_001639645.1	Lactiplantibacillus plantarum	Nizo2457	No	99.35	2.39	0	3339139	0	73	73	193824	193824	45741	45741	402615	402615	44.4	3.7	84.14	3160	Yes	1	1	3	1	2
GCF_001643065.1	Lactiplantibacillus plantarum	UC8491	No	99.03	1.53	0	3297828	0	61	61	194836	194836	54062	54062	627647	627647	44.4	4	84.08	3147	Yes	3	3	4	4	4
GCF_001649985.1	Lactiplantibacillus plantarum	NRCC1	No	98.82	1.53	0	2995133	0	134	134	63829	63829	22351	22351	200944	200944	44.9	2.17	84.47	2901	Yes	0	0	0	0	0
GCF_001651845.1	Lactiplantibacillus plantarum	Nizo1837	No	99.35	1.53	0	3309714	0	48	48	238085	238085	68952	68952	450493	450493	44.4	3.47	83.94	3119	Yes	1	3	3	3	3
GCF_001659745.1	Lactiplantibacillus plantarum	LZ206	No	99.19	1.45	0	3263715	0	4	4	3212951	3212951	815928	815928	3212951	3212951	44.5	6.64	83.72	3174	Yes	3	3	3	4	4
GCF_001660025.1	Lactiplantibacillus plantarum	LZ227	No	99.19	1.53	0	3425292	0	6	6	3131750	3131750	570882	570882	3131750	3131750	44.4	3.62	83.29	3307	Yes	2	2	3	4	3
GCF_001660645.1	Lactiplantibacillus plantarum	MPL16	No	99.19	2.07	0	3278495	0	166	166	63959	63959	19749	19749	260476	260476	43.6	3.58	83.28	3225	Yes	2	2	2	2	2
GCF_001662895.1	Lactiplantibacillus plantarum	SRCM101060	No	99.03	1.53	0	3263056	0	101	101	66956	66956	32307	32307	216742	216742	44.3	3.05	83.99	3133	Yes	2	2	3	3	4
GCF_001672035.1	Lactiplantibacillus plantarum	NCU116	No	99.35	1.53	0	3354689	0	1	1	3354689	3354689	3354689	3354689	3354689	3354689	44.4	0	84.08	3156	Yes	2	3	4	3	4
GCF_001675425.1	Lactiplantibacillus plantarum	TL2766	No	99.03	2.18	0	3303678	0	33	33	299620	299620	100111	100111	691392	691392	44.4	4.11	84.22	3105	Yes	2	2	3	2	3
GCF_001704315.1	Lactiplantibacillus plantarum	KP	No	99.35	2.18	16.67	3692742	0	4	4	3418468	3418468	923185	923185	3418468	3418468	44.1	4.29	83.92	3565	Yes	5	5	6	6	5
GCF_001704335.1	Lactiplantibacillus plantarum	DF	No	99.35	1.53	0	3697306	0	4	4	3423963	3423963	924326	924326	3423963	3423963	44.1	4.35	83.86	3581	Yes	6	6	7	7	6
GCF_001704595.1	Lactiplantibacillus plantarum	PC520	Yes	99.35	1.53	0	3391816	10	50	51	150766	143888	67836	66506	298863	298863	44.3	3.81	84.09	3243	Duplicate	3	3	3	3	4
GCF_001704645.1	Lactiplantibacillus plantarum	XJ25	No	99.03	1.53	0	3218028	10	24	25	315451	315451	134084	128720	556877	556877	44.5	3.97	84.35	3000	Yes	1	1	2	1	2
GCF_001715615.1	Lactiplantibacillus plantarum	LY-78	No	99.35	1.96	28.57	3128783	0	2	2	3119435	3119435	1564391	1564391	3119435	3119435	44.7	7.4	83.87	2929	Yes	1	1	3	2	2
GCF_001720285.1	Lactiplantibacillus plantarum	JSA22	No	99.03	1.53	0	3455529	0	3	3	3388033	3388033	1151843	1151843	3388033	3388033	44.3	5.35	83.91	3268	Yes	4	4	5	5	3
GCF_001742965.1	Lactiplantibacillus plantarum	Kanjika2007	No	99.03	1.61	0	3165622	108	25	27	321914	304985	126624	117241	803927	620690	44.7	2.07	84.41	2971	Yes	2	2	2	2	2
GCF_001754005.1	Lactiplantibacillus plantarum	CGMCC 8198	No	99.35	1.53	0	3080303	0	102	102	80270	80270	30199	30199	405771	405771	44.7	3.18	83.62	2932	Yes	1	2	2	2	4
GCF_001754025.1	Lactiplantibacillus plantarum	LL441	No	98.92	0.89	0	3124603	12695	170	267	67000	28433	18380	11655	202010	100356	44.5	4.47	81.8	3032	Yes	1	1	1	2	1
GCF_001874125.1	Lactiplantibacillus plantarum	C410L1	No	99.35	1.53	0	3392777	0	7	7	3097773	3097773	484682	484682	3097773	3097773	44.4	4.92	83.2	3254	Yes	2	2	3	2	2
GCF_001880185.2	Lactiplantibacillus plantarum	MF1298	No	99.03	2.18	0	3576440	0	15	15	3235952	3235952	238429	238429	3235952	3235952	44.2	5.86	83.38	3354	Yes	2	2	2	3	4
GCF_001888245.1	Lactiplantibacillus plantarum	I61	No	99.35	2.39	0	3313161	0	77	77	124636	124636	43028	43028	363857	363857	44.4	3.39	84.34	3205	Yes	2	3	1	4	3
GCF_001888255.1	Lactiplantibacillus plantarum	P22	No	99.35	1.53	0	3301864	0	74	74	177124	177124	44619	44619	281760	281760	44.3	4.63	83.79	3132	Yes	1	1	0	2	3
GCF_001888265.1	Lactiplantibacillus plantarum	K35	No	99.03	1.96	0	3492240	0	92	92	131645	131645	37959	37959	326350	326350	44.1	4.09	83.89	3401	Yes	3	2	2	6	5
GCF_001888275.1	Lactiplantibacillus plantarum	T10	No	99.35	1.53	0	3646071	0	234	234	87428	87428	15581	15581	308690	308690	43.9	5.97	84	3636	Yes	2	2	1	6	8
GCF_001888325.1	Lactiplantibacillus plantarum	P31	No	99.35	1.53	0	3264314	0	60	60	160694	160694	54405	54405	507114	507114	44.5	2.35	84.2	3087	Yes	1	2	2	3	3
GCF_001888335.1	Lactiplantibacillus plantarum	P42	No	99.35	1.53	0	3274302	0	63	63	181778	181778	51973	51973	507100	507100	44.5	2.82	84.25	3102	Yes	1	2	2	3	3
GCF_001888345.1	Lactiplantibacillus plantarum	P26	No	99.03	1.96	0	3236468	0	51	51	113065	113065	63460	63460	435834	435834	44.4	2.6	84.42	3063	Yes	1	3	2	4	4
GCF_001888355.1	Lactiplantibacillus plantarum	P62	No	99.35	1.53	0	3262755	0	46	46	181776	181776	70929	70929	523877	523877	44.5	2.29	84.27	3079	Yes	1	2	3	3	3
GCF_001888405.1	Lactiplantibacillus plantarum	P67	No	99.03	1.96	0	3236503	0	65	65	99198	99198	49792	49792	373743	373743	44.4	3.48	84.41	3075	Yes	1	2	3	4	5
GCF_001888415.1	Lactiplantibacillus plantarum	P86	No	99.03	2.67	0	3235520	0	92	92	66751	66751	35168	35168	235270	235270	44.4	2.28	84.41	3093	Yes	0	3	4	5	5
GCF_001888425.1	Lactiplantibacillus plantarum	P73	No	99.35	1.53	0	3309319	0	57	57	155738	155738	58058	58058	523877	523877	44.4	2.31	84.27	3144	Yes	2	3	3	4	4
GCF_001888465.1	Lactiplantibacillus plantarum	P76	No	99.35	1.53	0	3341931	0	77	77	147542	147542	43401	43401	493814	493814	44.3	3.71	84.27	3218	Yes	1	2	1	3	3
GCF_001888485.1	Lactiplantibacillus plantarum	MHO2.4	No	99.03	1.85	0	3205257	0	39	39	225811	225811	82186	82186	337691	337691	44.5	3.4	84.24	3021	Yes	2	2	2	3	3
GCF_001888495.1	Lactiplantibacillus plantarum	MHO2.5	No	99.03	1.53	0	3348097	0	50	50	300245	300245	66961	66961	570282	570282	44.4	4.61	84.01	3168	Yes	2	2	3	3	3
GCF_001888505.1	Lactiplantibacillus plantarum	MHO2.9	No	99.03	1.64	0	3335554	0	101	101	135980	135980	33025	33025	473883	473883	44.3	3.72	84.14	3207	Yes	2	2	3	3	4
GCF_001888525.1	Lactiplantibacillus plantarum	A3	No	99.35	1.85	0	3393963	0	37	37	204984	204984	91728	91728	687397	687397	44.2	3.75	83.81	3224	Yes	3	3	2	3	4
GCF_001888565.1	Lactiplantibacillus plantarum	I08	No	99.35	2.39	0	3312306	0	70	70	138856	138856	47318	47318	549611	549611	44.4	3.38	84.37	3203	Yes	2	3	3	4	3
GCF_001888575.1	Lactiplantibacillus plantarum	CIF17A2	No	99.35	1.53	0	3104243	0	57	57	165909	165909	54460	54460	306258	306258	45.1	2.95	83.85	2923	Yes	1	1	0	3	2
GCF_001888585.1	Lactiplantibacillus plantarum	CIF17A4	No	99.35	1.53	0	3105750	0	59	59	166436	166436	52639	52639	318101	318101	45.1	2.98	83.82	2926	Yes	1	1	0	3	2
GCF_001888595.1	Lactiplantibacillus plantarum	CIF17A5	No	99.35	1.53	0	3104906	0	61	61	154912	154912	50900	50900	306256	306256	45.1	2.73	83.85	2926	Yes	1	1	0	3	2
GCF_001888645.1	Lactiplantibacillus plantarum	CIF17AN2	No	99.35	1.85	0	3127674	0	99	99	106760	106760	31592	31592	306238	306238	45.1	3.98	83.79	2968	Yes	1	1	0	3	2
GCF_001888655.1	Lactiplantibacillus plantarum	DSM 2601	No	99.03	1.53	0	3198627	0	34	34	368952	368952	94077	94077	631275	631275	44.5	3.08	83.85	3010	Yes	1	1	2	3	3
GCF_001888665.1	Lactiplantibacillus plantarum	DSM 20246	No	99.03	1.53	0	3242014	0	57	57	236103	236103	56877	56877	629688	629688	44.4	4.84	83.65	3051	Yes	1	1	2	2	2
GCF_001888675.1	Lactiplantibacillus plantarum	CIF17AN8	No	99.35	1.53	0	3105446	0	65	65	165906	165906	47776	47776	318090	318090	45.1	3.46	83.86	2928	Yes	1	1	1	3	2
GCF_001888725.1	Lactiplantibacillus plantarum	TISTR875	No	99.03	1.85	0	3223022	0	57	57	216764	216764	56544	56544	495216	495216	44.4	5.09	84.14	3046	Yes	2	2	3	3	3
GCF_001888735.1	Lactiplantibacillus plantarum	299v	No	99.35	1.53	0	3302055	0	67	67	173004	173004	49284	49284	273566	273566	44.4	4.65	84.14	3135	Yes	1	2	2	3	3
GCF_001888745.1	Lactiplantibacillus plantarum	K36	No	99.03	1.85	0	3211236	0	22	22	442305	442305	145965	145965	566163	566163	44.5	2.48	84.14	3013	Yes	2	2	4	3	3
GCF_001888775.1	Lactiplantibacillus plantarum	P14	No	99.35	1.53	0	3340687	0	29	29	293151	293151	115196	115196	823949	823949	44.3	3.88	84.23	3205	Yes	2	3	3	3	3
GCF_001908455.1	Lactiplantibacillus plantarum	TS12	No	99.46	2.18	0	3433628	0	7	7	3193112	3193112	490518	490518	3193112	3193112	44.3	4.35	83.58	3384	Yes	3	3	4	3	4
GCF_001981565.1	Lactiplantibacillus plantarum	RI-162	No	99.35	1.53	0	3161804	73	41	42	141171	141171	77117	75279	449708	449704	44.6	1.96	84.55	2970	Yes	2	2	2	2	2
GCF_001981575.1	Lactiplantibacillus plantarum	RI-165	No	99.03	1.85	16.67	3296944	136	101	104	61723	61723	32643	31700	216101	216101	44.3	3.13	84.28	3168	Yes	2	2	3	4	3
GCF_001981585.1	Lactiplantibacillus plantarum	RI-048	No	99.03	1.53	0	3185059	33	94	94	74847	74845	33883	33883	176490	176490	44.5	3.76	83.71	3084	Yes	1	2	1	3	3
GCF_001981595.1	Lactiplantibacillus plantarum	RI-012	No	99.35	1.53	0	3218363	83	101	103	68020	68020	31864	31245	178634	178634	44.4	3.87	83.55	3131	Yes	2	3	2	3	2
GCF_001981645.1	Lactiplantibacillus plantarum	RI-011	No	99.35	1.96	28.57	3167002	23	33	33	205239	205232	95969	95969	458908	458908	44.6	2.95	84.57	2976	Yes	2	2	2	2	2
GCF_001981655.1	Lactiplantibacillus plantarum	RI-190	No	99.03	1.53	0	3098404	44	58	59	87697	87695	53420	52514	338029	338029	44.5	2.87	84.33	2939	Yes	2	2	3	3	3
GCF_001981665.1	Lactiplantibacillus plantarum	RI-189	No	99.03	1.53	0	3102602	39	56	56	89979	89977	55403	55402	337922	337922	44.5	2.95	84.29	2939	Yes	2	2	3	3	3
GCF_001981785.1	Lactiplantibacillus plantarum	RI-405	No	99.03	1.59	16.67	3321081	32	72	72	77285	77285	46126	46125	221829	221829	44.3	3.99	84.08	3202	Yes	3	4	1	6	4
GCF_001981865.1	Lactiplantibacillus plantarum	RI-208	No	99.03	2.18	0	3142225	66	82	84	83995	83995	38319	37406	338220	338220	44.5	3.66	84.38	2993	Yes	2	2	2	3	3
GCF_001981875.1	Lactiplantibacillus plantarum	RI-422	No	99.03	1.53	0	3326959	36	55	55	160430	160430	60490	60489	223552	223552	44.3	4.17	83.99	3199	Yes	3	4	2	6	4
GCF_001981955.1	Lactiplantibacillus plantarum	RI-408	No	99.03	1.53	0	3073531	150	123	125	54548	54493	24988	24587	140657	140657	44.6	3.65	83.8	2926	Yes	0	0	0	3	3
GCF_001981985.1	Lactiplantibacillus plantarum	RI-086	No	99.03	1.53	0	3084697	118	90	92	84199	84199	34274	33528	251128	251126	44.6	3.73	83.67	2926	Yes	0	0	0	3	3
GCF_001982005.1	Lactiplantibacillus plantarum	RI-123	No	98.92	1.53	0	3323296	86	60	61	91420	91418	55388	54478	291698	291691	44.3	3.46	83.99	3189	Yes	2	2	1	3	3
GCF_001982035.1	Lactiplantibacillus plantarum	RI-140	No	99.35	1.53	0	3312622	118	85	87	70452	67122	38972	38074	261022	261020	44.3	3.39	84.02	3176	Yes	2	2	1	3	3
GCF_001982115.1	Lactiplantibacillus plantarum	RI-506	No	99.19	1.53	0	3389214	169	76	79	87815	87815	44594	42899	319277	319277	44.2	3.22	83.78	3314	Yes	3	3	3	5	6
GCF_001982125.1	Lactiplantibacillus plantarum	RI-266	No	99.03	2.18	0	3473738	205	71	74	110393	110391	48925	46939	435088	435082	44.2	4.03	83.9	3305	Yes	2	2	4	3	2
GCF_001982165.1	Lactiplantibacillus plantarum	RI-507	No	99.35	2.18	0	3534174	32	126	127	60478	60478	28049	27827	171063	171063	44.1	3.05	84.29	3422	Yes	2	5	2	7	5
GCF_001982195.1	Lactiplantibacillus plantarum	RI-510	No	98.87	1.53	0	3375906	0	110	110	51082	51082	30690	30690	135503	135503	44.2	2.73	84.37	3362	Yes	3	4	3	7	8
GCF_001982205.1	Lactiplantibacillus plantarum	RI-511	No	98.77	2.24	14.29	3333921	59	105	106	58370	58370	31751	31451	226969	226969	44.2	2.75	83.99	3228	Yes	3	3	3	4	4
GCF_001982245.1	Lactiplantibacillus plantarum	RI-512	No	99.03	1.73	0	3306376	0	151	151	33305	33305	21896	21896	132111	132111	44.3	3.18	84.09	3220	Yes	0	1	1	4	4
GCF_001982265.1	Lactiplantibacillus plantarum	RI-515	No	99.35	1.96	0	3320885	10	94	95	77203	77203	35328	34956	138374	138374	44.4	2.8	84.59	3148	Yes	1	2	0	3	4
GCF_001982285.1	Lactiplantibacillus plantarum	RI-139	No	99.35	1.53	0	3328057	288	78	81	91342	91338	42667	41083	357471	207987	44.3	3.92	84.08	3198	Yes	2	2	1	3	3
GCF_001982305.1	Lactiplantibacillus plantarum	RI-146	No	99.03	1.53	0	3371904	146	61	64	147665	147663	55277	52683	265884	237235	44.3	4.64	84.14	3220	Yes	2	3	3	3	3
GCF_001982325.1	Lactiplantibacillus plantarum	RI-147	No	99.35	1.53	0	3320930	192	100	104	63852	63010	33209	31930	131988	131988	44.3	3.47	84.17	3189	Yes	2	2	1	4	4
GCF_001982335.1	Lactiplantibacillus plantarum	RI-509	No	99.03	1.53	0	3324231	0	66	66	93509	93509	50367	50367	193072	193072	44.4	3.07	84.13	3212	Yes	3	1	2	4	4
GCF_001982345.1	Lactiplantibacillus plantarum	RI-505	No	99.03	1.61	0	3102671	2	52	52	99851	99851	59666	59666	238614	238614	44.7	1.64	84.36	2920	Yes	1	1	2	3	2
GCF_001982385.1	Lactiplantibacillus plantarum	RI-513	No	98.39	1.53	0	3282331	32	71	72	73825	73825	46230	45587	265186	265186	44.4	2.27	84.34	3113	Yes	3	3	1	3	3
GCF_001982405.1	Lactiplantibacillus plantarum	RI-514	No	99.03	1.53	0	3232485	13	61	62	103239	103239	52991	52136	310948	310948	44.5	2.12	84.68	3033	Yes	2	2	2	2	2
GCF_001990145.1	Lactiplantibacillus plantarum	RI-113	No	99.03	1.53	0	3462990	0	7	7	3249180	3249180	494712	494712	3249180	3249180	44.3	3.85	83.64	3297	Yes	3	3	2	3	2
GCF_002005385.2	Lactiplantibacillus plantarum	10CH	No	99.03	1.53	0	3311056	0	1	1	3311056	3311056	3311056	3311056	3311056	3311056	44.5	0	84.18	3080	Yes	2	2	2	3	3
GCF_002024845.1	Lactiplantibacillus plantarum	CLP0611	No	98.71	1.53	0	3230754	0	2	2	3197722	3197722	1615377	1615377	3197722	3197722	44.5	3.74	83.91	3016	Yes	2	3	2	2	4
GCF_002109405.1	Lactiplantibacillus plantarum	JBE490	No	99.35	1.85	0	3196967	0	2	2	3189366	3189366	1598483	1598483	3189366	3189366	44.6	8.15	83.99	3073	Yes	2	2	3	3	2
GCF_002109425.1	Lactiplantibacillus plantarum	LP2	No	99.35	1.53	0	3284622	0	1	1	3284622	3284622	3284622	3284622	3284622	3284622	44.5	0	83.9	3083	Yes	2	3	3	2	3
GCF_002116955.1	Lactiplantibacillus plantarum	BLS41	No	99.35	1.53	0	3476011	0	6	6	3249216	3249216	579335	579335	3249216	3249216	44.2	5.33	83.64	3291	Yes	4	5	3	6	6
GCF_002117245.1	Lactiplantibacillus plantarum	TMW 1.25	No	98.98	1.53	0	3351899	0	9	9	3144834	3144834	372433	372433	3144834	3144834	44.3	5.86	83.5	3181	Yes	1	2	2	2	3
GCF_002117265.1	Lactiplantibacillus plantarum	TMW 1.277	No	98.6	1.53	0	3400131	0	11	11	3099387	3099387	309102	309102	3099387	3099387	44.2	5.23	83.32	3240	Yes	0	2	2	2	2
GCF_002117285.1	Lactiplantibacillus plantarum	TMW 1.708	No	99.03	1.96	0	3246485	0	5	5	3133208	3133208	649297	649297	3133208	3133208	44.6	5.28	83.9	3067	Yes	2	2	3	3	4
GCF_002117305.1	Lactiplantibacillus plantarum	TMW 1.1623	No	99.03	1.53	0	3332882	0	5	5	3141573	3141573	666576	666576	3141573	3141573	44.4	4.91	83.3	3134	Yes	2	2	2	2	2
GCF_002165655.1	Lactiplantibacillus plantarum	S2T10D	No	99.03	1.53	0	3165258	25	92	92	99901	99901	34404	34404	213451	213451	44.5	3.94	83.65	3153	Yes	1	1	0	2	2
GCF_002165715.1	Lactiplantibacillus plantarum	O2T60C	No	99.19	1.53	0	3311558	18	68	68	161526	161525	48699	48699	291140	291139	44.4	3.9	83.46	3233	Yes	2	3	4	7	6
GCF_002165725.1	Lactiplantibacillus plantarum	S11T3E	No	98.87	1.53	0	3168693	15	58	58	136134	136134	54632	54632	372548	372548	44.5	3.01	83.6	3113	Yes	2	3	1	2	2
GCF_002173655.1	Lactiplantibacillus plantarum	SRCM102022	No	99.35	1.53	0	3331364	0	4	4	3252258	3252258	832841	832841	3252258	3252258	44.4	6.13	84.12	3152	Yes	3	3	3	3	4
GCF_002174195.1	Lactiplantibacillus plantarum	SRCM100434	No	99.03	1.85	0	3223596	0	1	1	3223596	3223596	3223596	3223596	3223596	3223596	44.6	0	83.95	2969	Yes	1	1	1	1	2
GCF_002205775.2	Lactiplantibacillus plantarum	LPL-1	No	99.19	1.53	0	3200572	0	2	2	3186859	3186859	1600286	1600286	3186859	3186859	44.6	1.42	83.93	3009	Yes	3	3	3	3	3
GCF_002220175.1	Lactiplantibacillus plantarum	dm	No	99.35	1.53	0	3325676	0	1	1	3325676	3325676	3325676	3325676	3325676	3325676	44.5	0	84.17	3158	Yes	3	4	4	5	5
GCF_002220815.1	Lactiplantibacillus plantarum	GB-LP1	No	99.19	1.53	0	3040388	0	1	1	3040388	3040388	3040388	3040388	3040388	3040388	44.9	0	83.68	2856	Yes	0	0	2	1	1
GCF_002234395.1	Lactiplantibacillus plantarum	8 PA 3	No	99.03	1.85	0	3301926	332	36	38	219896	173693	91720	86884	418516	418516	44.4	2.36	84.02	3123	Yes	2	3	5	4	4
GCF_002249825.1	Lactiplantibacillus plantarum	A6	Yes	99.03	1.53	0	3368579	0	66	66	193387	193387	51039	51039	575210	575210	44.3	4.18	83.64	3237	Yes	1	2	3	3	3
GCF_002286275.1	Lactiplantibacillus plantarum	LP3	No	99.35	1.53	0	3329954	0	3	3	3259858	3259858	1109984	1109984	3259858	3259858	44.4	3.85	83.77	3106	Yes	2	2	3	2	3
GCF_002290185.1	Lactiplantibacillus plantarum	BDGP2	No	99.35	1.53	0	3581586	0	5	5	3407160	3407160	716317	716317	3407160	3407160	44.2	4.86	83.87	3463	Yes	6	6	6	7	6
GCF_002370925.1	Lactiplantibacillus plantarum	Lp820	No	99.03	1.53	0	3195477	0	44	44	281149	281149	72624	72624	753329	753329	44.5	4.08	83.84	3037	Yes	2	2	2	4	2
GCF_002370965.1	Lactiplantibacillus plantarum	ATCC 8014	Yes	99.35	1.53	0	3212397	0	28	28	392546	392546	114728	114728	528924	528924	44.5	3.75	84.23	3024	Duplicate	2	3	3	3	3
GCF_002370985.1	Lactiplantibacillus plantarum	Lp510	No	99.35	1.53	0	3392372	240	46	47	177777	177777	73747	72173	464114	464114	44.3	2.82	84.13	3244	Yes	2	3	3	3	5
GCF_002407395.1	Lactiplantibacillus plantarum	NI326	No	95.97	1.53	0	3182431	0	84	84	70200	70200	37886	37886	335520	335520	44.5	3.7	84.36	3047	Yes	4	4	2	5	4
GCF_002532115.1	Lactiplantibacillus plantarum	D13	No	99.03	1.53	0	3343256	0	58	58	129563	129563	57642	57642	306783	306783	44.4	2.84	84.51	3164	Yes	3	3	5	3	3
GCF_002532125.1	Lactiplantibacillus plantarum	SF15C	No	99.19	2.35	45.45	3272939	62	98	99	102066	102066	33397	33059	218313	218313	44.5	3.82	84.27	3184	Yes	3	3	4	4	4
GCF_002532175.1	Lactiplantibacillus plantarum	M92C	No	95.94	2.03	33.33	3175798	0	641	641	9101	9101	4954	4954	69686	69686	44.4	2.68	84.68	3453	No_failed_initial_QC	#N/A	#N/A	#N/A	#N/A	#N/A
GCF_002576835.1	Lactiplantibacillus plantarum	PC520	Yes	99.35	1.53	0	3452904	0	3	3	3342669	3342669	1150968	1150968	3342669	3342669	44.3	3.76	83.87	3291	Yes	3	4	5	3	4
GCF_002631775.1	Lactiplantibacillus plantarum	ATCC 8014	Yes	99.35	1.53	0	3254764	0	71	71	229667	229667	45841	45841	528679	528679	44.5	3.52	84.06	3077	Duplicate	2	3	2	3	3
GCF_002735815.1	Lactiplantibacillus plantarum	FlyG2.1.8	No	98.75	1.53	0	3214747	0	65	65	194886	194886	49457	49457	442270	442270	44.5	3.31	83.88	3132	Yes	2	2	2	2	2
GCF_002737745.1	Lactiplantibacillus plantarum	FlyG8.1.1	No	98.66	1.53	0	3214310	0	66	66	147994	147994	48701	48701	285299	285299	44.5	2.72	83.9	3150	Yes	2	2	4	2	2
GCF_002737775.1	Lactiplantibacillus plantarum	FlyG8.1.2	No	98.39	1.53	0	3211152	0	70	70	134449	134449	45873	45873	435414	435414	44.5	2.77	83.75	3179	Yes	2	2	2	2	2
GCF_002737825.1	Lactiplantibacillus plantarum	FlyG9.1.4	No	98.82	1.53	0	3218086	0	80	80	110139	110139	40226	40226	442878	442878	44.5	3.04	83.93	3106	Yes	2	2	3	2	2
GCF_002737835.1	Lactiplantibacillus plantarum	FlyG10.1.5	No	99.03	1.53	0	3213233	0	73	73	134082	134082	44016	44016	398584	398584	44.5	2.89	83.83	3177	Yes	2	2	2	2	2
GCF_002737845.1	Lactiplantibacillus plantarum	FlyG20.1.4	No	98.82	1.53	0	3213323	0	63	63	193598	193598	51005	51005	442253	442253	44.5	3.14	83.92	3134	Yes	2	2	3	2	2
GCF_002737885.1	Lactiplantibacillus plantarum	FlyG20.2.6	No	98.17	1.53	0	3223372	0	28	28	458358	458358	115120	115120	676834	676834	44.5	3.48	83.84	3132	Yes	2	2	2	2	2
GCF_002737905.1	Lactiplantibacillus plantarum	FlyG11.2.6	No	98.11	1.53	0	3223360	0	28	28	479226	479226	115120	115120	691495	691495	44.5	3.2	83.82	3175	Yes	2	2	2	2	2
GCF_002737925.1	Lactiplantibacillus plantarum	FlyG9.2.5	No	98.82	1.53	0	3212878	0	73	73	104966	104966	44012	44012	365077	365077	44.5	2.73	83.82	3209	Yes	2	2	3	2	2
GCF_002737935.1	Lactiplantibacillus plantarum	DietG20.1.2	No	98.82	1.53	0	3216017	0	77	77	152006	152006	41766	41766	444862	444862	44.5	2.55	83.98	3105	Yes	2	2	2	2	2
GCF_002737995.1	Lactiplantibacillus plantarum	DietG20.2.2_EE	No	98.17	1.53	0	3215965	0	73	73	215473	215473	44054	44054	442266	442266	44.5	3.34	83.97	3098	Yes	2	2	4	2	2
GCF_002738045.1	Lactiplantibacillus plantarum	FlyG10.1.9	No	98.01	1.53	0	3212369	0	67	67	127417	127417	47945	47945	435765	435765	44.5	3	83.83	3182	Yes	2	2	3	2	2
GCF_002738055.1	Lactiplantibacillus plantarum	FlyG3.1.8	No	98.82	1.53	0	3216429	0	68	68	155724	155724	47300	47300	442257	442257	44.5	3.28	83.96	3114	Yes	2	2	4	2	2
GCF_002749655.1	Lactiplantibacillus plantarum	ATCC 8014	Yes	99.35	1.53	0	3309473	2	5	5	3202808	3202806	661894	661894	3202808	3202806	44.5	5.79	83.99	3110	Yes	3	4	3	4	4
GCF_002749875.1	Lactiplantibacillus plantarum	RI-393	No	99.03	1.53	0	3325323	50	74	76	79757	79757	44936	43753	284596	284596	44.3	3.87	84.07	3204	Yes	3	3	2	7	4
GCF_002750575.1	Lactiplantibacillus plantarum	RI-191	No	99.03	1.53	0	3256720	66	72	73	89957	89955	45232	44611	338008	338006	44.4	3.14	84.03	3099	Yes	2	2	2	3	3
GCF_002750675.1	Lactiplantibacillus plantarum	RI-203	No	99.03	1.53	0	3214485	192	25	28	242276	242272	128579	114796	691110	691102	44.5	2.79	84.13	3026	Yes	2	2	2	2	2
GCF_002750695.1	Lactiplantibacillus plantarum	RI-265	No	99.19	1.53	0	3207315	42	69	69	84892	84892	46482	46482	265708	265706	44.4	4.04	84.07	3077	Yes	3	3	2	4	4
GCF_002751765.1	Lactiplantibacillus plantarum	RI-029	No	98.12	2.31	28.57	3123746	26	113	113	47640	47640	27643	27643	110565	110565	44.6	3.34	84.46	3036	Yes	3	3	2	3	3
GCF_002868755.1	Lactiplantibacillus plantarum	KC3	No	99.19	1.53	0	3330006	0	4	4	3174864	3174864	832501	832501	3174864	3174864	44.5	3.86	83.94	3195	Yes	3	5	4	5	4
GCF_002868775.1	Lactiplantibacillus plantarum	K259	No	99.03	1.53	0	3373076	0	2	2	3312096	3312096	1686538	1686538	3312096	3312096	44.5	3.67	83.93	3177	Yes	3	3	3	3	4
GCF_002872355.1	Lactiplantibacillus plantarum	SRCM101520	No	99.03	1.61	0	3135832	0	12	12	505337	505337	261319	261319	860460	860460	44.7	2.16	83.26	2948	Yes	2	2	2	3	2
GCF_002895245.1	Lactiplantibacillus plantarum	LM1004	No	99.03	1.85	0	3198690	0	1	1	3198690	3198690	3198690	3198690	3198690	3198690	44.6	0	83.83	3006	Yes	2	3	3	5	5
GCF_002906875.1	Lactiplantibacillus plantarum	LB1-2	No	99.03	1.53	0	3541869	0	4	4	3359427	3359427	885467	885467	3359427	3359427	44.1	3.88	83.98	3381	Yes	4	5	6	6	5
GCF_002914965.1	Lactiplantibacillus plantarum	LMG S-29189	No	99.35	1.53	0	3200023	2	19	19	794322	794322	168422	168422	835832	835832	44.5	2.73	84.35	3001	Yes	2	2	2	2	2
GCF_002920935.1	Lactiplantibacillus plantarum	JMCC 0013	No	99.19	1.53	0	3292376	0	83	83	155005	155005	39667	39667	321800	321800	44.3	5.04	83.55	3211	Yes	2	2	2	3	3
GCF_002943545.1	Lactiplantibacillus plantarum	X7021	No	99.35	2.18	0	3407054	0	7	7	3190599	3190599	486722	486722	3190599	3190599	44.4	4.56	83.75	3284	Yes	2	3	2	2	3
GCF_002948215.1	Lactiplantibacillus plantarum	KC28	No	99.03	1.53	0	3291849	0	1	1	3291849	3291849	3291849	3291849	3291849	3291849	44.5	0	83.94	3118	Yes	4	4	4	5	4
GCF_002994725.1	Lactiplantibacillus plantarum	C4	No	99.35	1.53	0	3221350	122	27	32	276444	276444	119309	100663	528329	528329	44.5	2.91	84.3	3027	Yes	2	3	3	3	3
GCF_003020005.1	Lactiplantibacillus plantarum	K25	No	99.35	1.53	0	3412154	0	7	7	3175846	3175846	487450	487450	3175846	3175846	44.4	4.06	83.56	3255	Yes	2	2	4	5	5
GCF_003023825.1	Lactiplantibacillus plantarum	JDARSH	No	99.35	1.53	0	3201523	0	31	31	174093	174093	103274	103274	371421	371421	44.5	2.82	84.29	3022	Yes	2	2	2	2	2
GCF_003046075.1	Lactiplantibacillus plantarum	PFC-311	No	99.35	1.53	0	3323426	213	87	92	74002	73998	38200	36121	262335	262333	44.3	3.61	84.03	3198	Yes	1	2	2	6	6
GCF_003053025.1	Lactiplantibacillus plantarum	DS8_9	No	99.03	2.18	0	3113711	0	27	27	386917	386917	115322	115322	750619	750619	44.7	4.89	83.84	2922	Yes	1	1	1	2	1
GCF_003053035.1	Lactiplantibacillus plantarum	DS18_9	No	99.35	1.53	0	3300490	0	50	50	253414	253414	66009	66009	469760	469760	44.4	3.83	84.24	3128	Yes	2	2	3	2	3
GCF_003053045.1	Lactiplantibacillus plantarum	DS23_9	No	99.35	2.18	0	3204801	0	38	38	233220	233220	84336	84336	641859	641859	44.5	3.7	84.34	3015	Yes	2	2	3	2	2
GCF_003053165.1	Lactiplantibacillus plantarum	DS3_9	No	99.35	1.62	0	3231607	0	36	36	253112	253112	89766	89766	465905	465905	44.5	3.19	84.3	3047	Yes	2	3	2	3	3
GCF_003053185.1	Lactiplantibacillus plantarum	DS13_9	No	99.03	2.18	0	3112570	0	32	32	314918	314918	97267	97267	611319	611319	44.7	4.11	83.9	2920	Yes	1	1	1	2	1
GCF_003061725.1	Lactiplantibacillus plantarum	DS6_9	No	99.35	1.53	0	3215836	0	71	71	126971	126971	45293	45293	501599	501599	44.5	2.66	84.23	3048	Yes	2	3	2	3	3
GCF_003061765.1	Lactiplantibacillus plantarum	DS14_9	No	99.35	1.53	0	3206260	0	40	40	173687	173687	80156	80156	553184	553184	44.5	2.57	84.34	3022	Yes	2	2	3	2	2
GCF_003061785.1	Lactiplantibacillus plantarum	DS9_9	No	99.35	1.53	0	3301350	0	42	42	253414	253414	78603	78603	836373	836373	44.4	4.09	84.22	3123	Yes	2	2	3	2	3
GCF_003061805.1	Lactiplantibacillus plantarum	DS11_9	No	99.35	1.53	0	3208332	0	25	25	308930	308930	128333	128333	836530	836530	44.5	2.56	84.29	3017	Yes	2	2	3	2	2
GCF_003076435.1	Lactiplantibacillus plantarum	plantarum	No	99.03	1.96	0	3164369	0	1	1	3164369	3164369	3164369	3164369	3164369	3164369	44.7	0	83.84	2949	Yes	1	3	2	3	2
GCF_003097595.1	Lactiplantibacillus plantarum	LQ80	No	99.35	2.82	0	3447624	0	8	8	3230192	3230192	430953	430953	3230192	3230192	44.3	5.05	83.87	3243	Yes	2	2	2	2	2
GCF_003143915.1	Lactiplantibacillus plantarum	HAC01	No	99.35	1.53	0	3230597	0	2	2	3197727	3197727	1615298	1615298	3197727	3197727	44.5	3.71	83.94	3014	Yes	2	2	3	2	4
GCF_003258615.1	Lactiplantibacillus plantarum	EBKLp545	No	99.19	1.53	0	3306513	425	138	147	65121	61792	23960	22490	201791	145071	44.3	5.2	83.78	3208	Yes	2	2	0	3	3
GCF_003269405.1	Lactiplantibacillus plantarum	SK151	No	99.35	1.53	0	3231249	0	1	1	3231249	3231249	3231249	3231249	3231249	3231249	44.6	0	84.03	3000	Yes	2	2	4	2	2
GCF_003286955.1	Lactiplantibacillus plantarum	DSR_M2	No	98.39	1.53	0	3250749	0	3	3	3182556	3182556	1083583	1083583	3182556	3182556	44.5	3.96	83.9	3032	Yes	2	2	2	2	3
GCF_003325395.1	Lactiplantibacillus plantarum	nF1	No	99.03	1.53	0	3191992	0	3	3	3120761	3120761	1063997	1063997	3120761	3120761	44.6	3.23	83.53	2972	Yes	1	1	2	3	5
GCF_003325775.1	Lactiplantibacillus plantarum	CRL 681	No	99.03	1.96	0	3370224	0	28	28	449362	449362	120365	120365	726176	726176	44.3	5.22	84.32	3182	Yes	2	1	2	3	2
GCF_003344825.1	Lactiplantibacillus plantarum	CCFM605	No	98.87	1.53	0	3314628	0	55	55	206039	206039	60265	60265	511824	511824	44.4	3.6	84.18	3209	Yes	2	2	3	7	4
GCF_003344845.1	Lactiplantibacillus plantarum	CGMCC12436	No	99.35	1.53	0	3259936	0	53	53	143716	143716	61508	61508	296208	296208	44.5	2.66	84.26	3069	Yes	2	2	1	2	2
GCF_003345375.1	Lactiplantibacillus plantarum	TMW 1.1478	No	99.35	1.75	0	3387168	0	2	2	3326107	3326107	1693584	1693584	3326107	3326107	44.3	3.39	84.11	3198	Yes	4	4	4	4	6
GCF_003346075.1	Lactiplantibacillus plantarum	KMB_621	No	99.35	1.53	0	3108986	0	188	188	66128	66128	16537	16537	198567	198567	44.6	4.48	83.64	3005	Yes	1	1	1	3	3
GCF_003346085.1	Lactiplantibacillus plantarum	KMB_618	No	99.35	1.53	0	3133676	0	97	97	79480	79480	32305	32305	782573	782573	45	3.49	84.16	3006	Yes	1	2	1	3	3
GCF_003346105.1	Lactiplantibacillus plantarum	KMB_614	No	99.35	2.18	0	3200466	0	124	124	91377	91377	25810	25810	621415	621415	44.4	4.42	83.91	3086	Yes	2	3	0	3	5
GCF_003346175.1	Lactiplantibacillus plantarum	KMB_597	No	99.03	1.53	0	3119161	200	31	36	222500	132620	100618	86637	498032	498026	44.5	3.22	83.95	2937	Yes	1	1	1	2	1
GCF_003346235.1	Lactiplantibacillus plantarum	KMB_619	No	99.19	1.53	0	2929680	0	178	178	36115	36115	16458	16458	144563	144563	44.7	3.42	83.94	2927	Yes	0	1	1	3	1
GCF_003347445.1	Lactiplantibacillus plantarum	49	No	99.35	1.53	0	3440138	0	119	119	135572	135572	28908	28908	301174	301174	44.2	4.32	83.88	3429	Yes	2	3	4	3	4
GCF_003347455.1	Lactiplantibacillus plantarum	201	No	99.14	1.53	0	3261598	0	89	89	110250	110250	36647	36647	320044	320044	44.4	3.18	84.14	3208	Yes	1	1	1	2	2
GCF_003352125.1	Lactiplantibacillus plantarum	b-2	No	99.19	1.53	0	3211268	0	1	1	3211268	3211268	3211268	3211268	3211268	3211268	44.6	0	83.75	3041	Yes	3	3	3	3	3
GCF_003428355.1	Lactiplantibacillus plantarum	IDCC3501	No	99.03	1.53	0	3242652	0	1	1	3242652	3242652	3242652	3242652	3242652	3242652	44.5	0	83.77	3023	Yes	2	2	2	2	2
GCF_003429585.1	Lactiplantibacillus plantarum	E1	No	99.03	1.53	0	3291651	70859	2	101	3235952	418326	1645825	31889	3235952	899211	44.6	3.5	81.55	2978	No_failed_initial_QC	#N/A	#N/A	#N/A	#N/A	#N/A
GCF_003469805.1	Lactiplantibacillus plantarum	AM25-25	No	98.58	1.64	0	3263560	752	125	153	42411	42003	26108	21325	143617	143617	44.4	2.79	83.57	3165	Yes	0	1	0	1	2
GCF_003470765.1	Lactiplantibacillus plantarum	AM25-20AC	No	99.35	1.53	0	3287535	177	74	91	135404	128264	44426	36124	306805	306805	44.3	4.71	83.72	3158	Yes	1	1	2	4	3
GCF_003545985.1	Lactiplantibacillus plantarum	TJA26B	No	99.03	2.52	37.5	3243521	0	122	122	57113	57113	26586	26586	191920	191920	44.5	2.62	84.2	3126	Yes	1	1	2	5	4
GCF_003577505.1	Lactiplantibacillus plantarum	C29	No	99.03	1.53	0	3452333	0	6	6	3280506	3280506	575388	575388	3280506	3280506	44.3	5.13	83.91	3276	Yes	3	4	5	4	4
GCF_003586485.1	Lactiplantibacillus plantarum	DR7	No	99.35	1.53	0	3230619	0	2	2	3197744	3197744	1615309	1615309	3197744	3197744	44.5	3.71	83.94	3013	Yes	2	2	3	2	3
GCF_003589725.1	Lactiplantibacillus plantarum	ZFM55	No	99.35	1.53	0	3412302	0	4	4	3268766	3268766	853075	853075	3268766	3268766	44.3	5.01	83.63	3207	Yes	2	2	1	2	2
GCF_003597595.1	Lactiplantibacillus plantarum	ATG-K6	No	99.35	1.53	0	3262505	0	2	2	3205672	3205672	1631252	1631252	3205672	3205672	44.5	3.87	83.8	3052	Yes	2	2	3	2	4
GCF_003597615.1	Lactiplantibacillus plantarum	ATG-K8	No	99.35	1.53	0	3275764	0	2	2	3221272	3221272	1637882	1637882	3221272	3221272	44.5	3.67	83.75	3069	Yes	2	2	4	2	5
GCF_003597635.1	Lactiplantibacillus plantarum	ATG-K2	No	99.35	2.18	16.67	3175098	0	4	4	3034884	3034884	793774	793774	3034884	3034884	45.1	4.54	83.31	3024	Yes	1	1	3	2	2
GCF_003611015.1	Lactiplantibacillus plantarum	NCIMB 700965	Yes	99.19	1.53	0	3216285	0	6	6	3015495	3015495	536047	536047	3015495	3015495	44.5	4.29	83.6	3208	Yes	2	2	2	4	3
GCF_003627335.1	Lactiplantibacillus plantarum	ZFM9	No	99.35	1.53	0	3434010	0	6	6	3261543	3261543	572335	572335	3261543	3261543	44.3	5.93	83.43	3261	Yes	2	2	3	2	1
GCF_003627355.1	Lactiplantibacillus plantarum	ZFM4	No	99.19	1.45	0	3303780	0	4	4	3213092	3213092	825945	825945	3213092	3213092	44.5	4.36	83.7	3168	Yes	3	3	3	4	4
GCF_003641165.1	Lactiplantibacillus plantarum	DSM 16365	No	99.35	1.53	0	3350338	0	6	6	3130445	3130445	558389	558389	3130445	3130445	45	4.7	83.49	3192	Yes	1	4	3	4	1
GCF_003692595.1	Lactiplantibacillus plantarum	KACC 92189	No	98.82	1.53	0	3460294	0	5	5	3241428	3241428	692058	692058	3241428	3241428	44.3	5.23	83.37	3274	Yes	1	3	5	3	5
GCF_003692725.1	Lactiplantibacillus plantarum	UBLP-40	No	99.35	1.53	0	3265595	0	47	47	245973	245973	69480	69480	528446	528446	44.5	3.49	84.38	3103	Yes	2	4	3	3	3
GCF_003709415.1	Lactiplantibacillus plantarum	NF92	No	99.35	1.53	0	3372750	137	77	77	87801	87801	43801	43800	269666	269658	44.4	3.19	83.44	3319	Yes	1	1	3	2	2
GCF_003813125.1	Lactiplantibacillus plantarum	LMT1-48	No	99.03	1.53	0	3281039	0	5	5	3167967	3167967	656207	656207	3167967	3167967	44.5	6.26	83.97	3152	Yes	4	4	5	5	5
GCF_003952885.1	Lactiplantibacillus plantarum	nF1-FD	No	98.71	1.53	0	3195678	0	3	3	3122126	3122126	1065226	1065226	3122126	3122126	44.6	3.09	83.42	3039	Yes	1	1	2	2	3
GCF_003966855.1	Lactiplantibacillus plantarum	SN35N	No	99.35	1.85	0	3415192	0	5	5	3267626	3267626	683038	683038	3267626	3267626	44.3	5.47	83.73	3300	Yes	5	5	4	4	5
GCF_003990985.1	Lactiplantibacillus plantarum	Curd	No	99.03	1.53	0	3382876	266	67	68	135312	135312	50490	49744	235089	235089	44.3	2.97	84.21	3239	Yes	3	4	3	5	4
GCF_003999275.1	Lactiplantibacillus plantarum	FBL-3a	No	99.03	1.53	0	3232240	0	1	1	3232240	3232240	3232240	3232240	3232240	3232240	44.6	0	83.83	3047	Yes	2	2	2	2	4
GCF_003999605.1	Lactiplantibacillus plantarum	Q7	No	99.03	1.53	0	2981934	0	5	5	2952198	2952198	596386	596386	2952198	2952198	44.9	5.74	83.56	2811	Yes	1	2	1	3	1
GCF_004000705.1	Lactiplantibacillus plantarum	KB1253	No	99.19	1.53	0	3305456	0	82	82	120850	120850	40310	40310	257927	257927	44.4	4.21	83.95	3209	Yes	2	3	3	4	4
GCF_004025165.1	Lactiplantibacillus plantarum	SKT109	No	99.35	1.53	0	3306744	49	78	78	163784	163783	42394	42393	361532	361532	44.4	4.22	84.4	3149	Yes	1	3	2	4	4
GCF_004028295.1	Lactiplantibacillus plantarum	YW11	No	99.35	2.18	0	3249304	0	6	6	2991907	2991907	541550	541550	2991907	2991907	44.5	3.8	83.25	3095	Yes	1	2	1	1	2
GCF_004028315.1	Lactiplantibacillus plantarum	13_3	No	99.03	2.18	0	3273679	0	7	7	2991504	2991504	467668	467668	2991504	2991504	44.5	3.79	83.12	3135	Yes	1	2	2	1	1
GCF_004028335.1	Lactiplantibacillus plantarum	12_3	No	99.35	1.53	0	3403608	0	8	8	3213344	3213344	425451	425451	3213344	3213344	44.4	4.97	83.51	3279	Yes	4	4	7	5	4
GCF_004054305.1	Lactiplantibacillus plantarum	SRCM103287	No	99.14	2.18	0	3432486	0	7	7	3104408	3104408	490355	490355	3104408	3104408	44.3	4.56	83.61	3290	Yes	2	2	3	3	4
GCF_004055415.1	Lactiplantibacillus plantarum	SRCM 103305	No	99.03	1.96	0	3509470	0	5	5	3127502	3127502	701894	701894	3127502	3127502	44.4	2.2	83.55	3313	Yes	2	2	4	4	3
GCF_004055435.1	Lactiplantibacillus plantarum	SRCM 103292	No	99.35	1.53	0	3266619	0	4	4	3104820	3104820	816654	816654	3104820	3104820	44.5	4.06	83.88	3111	Yes	2	2	4	2	4
GCF_004078535.1	Lactiplantibacillus plantarum	SRCM103406	No	99.35	1.85	0	3418022	0	5	5	3181528	3181528	683604	683604	3181528	3181528	44.3	3.91	83.53	3303	Yes	2	2	2	3	2
GCF_004078645.1	Lactiplantibacillus plantarum	SRCM103411	No	99.19	3.15	11.11	3439060	0	7	7	3175757	3175757	491294	491294	3175757	3175757	44.3	4.68	83.75	3309	Yes	2	2	3	3	4
GCF_004087995.1	Lactiplantibacillus plantarum	SRCM103295	No	99.35	2.18	0	3448313	0	6	6	3105560	3105560	574718	574718	3105560	3105560	44.3	3.94	83.57	3310	Yes	2	2	3	2	4
GCF_004101325.1	Lactiplantibacillus plantarum	SRCM103311	No	99.35	2.5	0	3441456	0	5	5	3192137	3192137	688291	688291	3192137	3192137	44.3	3.97	83.76	3320	Yes	2	2	2	3	2
GCF_004101505.1	Lactiplantibacillus plantarum	SRCM103357	No	99.03	1.53	0	3543241	0	5	5	3277486	3277486	708648	708648	3277486	3277486	44.3	3.54	83.39	3349	Yes	2	2	3	3	4
GCF_004101545.1	Lactiplantibacillus plantarum	SRCM103361	No	99.19	2.18	0	3276501	0	3	3	3163668	3163668	1092167	1092167	3163668	3163668	44.6	3.37	84.05	3122	Yes	3	4	4	3	3
GCF_004101605.1	Lactiplantibacillus plantarum	SRCM103362	No	99.21	1.53	0	3118171	0	5	5	3038657	3038657	623634	623634	3038657	3038657	44.7	5.45	83.36	3040	Yes	2	2	3	3	3
GCF_004101625.1	Lactiplantibacillus plantarum	SRCM103418	No	98.87	3.25	6.67	3320714	0	6	6	3116436	3116436	553452	553452	3116436	3116436	44.4	5.7	83.45	3184	Yes	2	2	3	3	2
GCF_004101645.1	Lactiplantibacillus plantarum	SRCM103426	No	99.35	1.85	0	3480687	0	5	5	3182624	3182624	696137	696137	3182624	3182624	44.3	3.33	84.11	3358	Yes	2	3	3	3	4
GCF_004102845.1	Lactiplantibacillus plantarum	T9	Yes	99.35	2.82	0	3388070	0	158	158	56029	56029	21443	21443	232693	232693	44.1	4.88	82.92	3327	Yes	2	3	2	3	3
GCF_004102885.1	Lactiplantibacillus plantarum	D31	No	99.03	1.96	0	3332801	900	72	88	350038	350036	46288	37862	559683	559683	44.5	5.08	84.38	3147	Yes	2	1	2	2	2
GCF_004103495.1	Lactiplantibacillus plantarum	SRCM103472	No	99.03	1.53	0	3301805	0	1	1	3301805	3301805	3301805	3301805	3301805	3301805	44.5	0	84.2	3048	Yes	2	2	2	2	3
GCF_004103515.1	Lactiplantibacillus plantarum	SRCM103473	No	98.97	1.53	0	3316671	0	2	2	3301769	3301769	1658335	1658335	3301769	3301769	44.4	5.23	84.15	3078	Yes	2	2	3	2	3
GCF_004118615.1	Lactiplantibacillus plantarum	dkp1	No	99.03	1.85	0	3392770	265	87	88	135926	135926	38997	38551	233951	233951	44.3	3.12	84.19	3263	Yes	3	4	3	5	4
GCF_004122965.1	Lactiplantibacillus plantarum	B-1	No	99.35	1.53	0	3376145	291	72	80	156641	156640	46890	42198	620004	619998	44.3	4.45	83.92	3272	Yes	2	2	3	3	3
GCF_004123035.1	Lactiplantibacillus plantarum	YW32	No	99.35	2.18	0	3167850	271	93	99	96605	92333	34062	31995	251684	234640	44.5	4.74	83.28	3004	Yes	1	2	1	1	1
GCF_004123095.1	Lactiplantibacillus plantarum	XZ3303	No	99.35	1.61	0	3326542	212	75	77	139714	139714	44353	43199	438667	438666	44.4	4.44	84.25	3168	Yes	1	3	3	4	4
GCF_004141755.1	Lactiplantibacillus plantarum	SRCM103297	No	99.03	2.18	0	3329372	0	7	7	3099030	3099030	475624	475624	3099030	3099030	44.4	4.75	83.41	3200	Yes	2	2	3	2	2
GCF_004141875.1	Lactiplantibacillus plantarum	SRCM103300	No	99.35	2.5	0	3388332	0	5	5	3179169	3179169	677666	677666	3179169	3179169	44.3	3.68	83.77	3278	Yes	2	2	2	3	2
GCF_004141895.1	Lactiplantibacillus plantarum	SRCM103303	No	99.03	2.18	0	3301393	0	5	5	3107572	3107572	660278	660278	3107572	3107572	44.2	5.54	83.78	3169	Yes	3	3	3	4	3
GCF_004212195.1	Lactiplantibacillus plantarum	T9	Yes	99.35	2.82	0	3388070	0	158	158	56029	56029	21443	21443	232693	232693	44.1	4.88	82.92	3327	Duplicate	2	3	2	3	3
GCF_004300925.1	Lactiplantibacillus plantarum	E6-1	No	99.35	2.18	0	3079957	1880	106	127	92492	84743	29056	24236	251470	202694	44.6	3.81	83.16	2930	Yes	2	3	2	3	2
GCF_004300935.1	Lactiplantibacillus plantarum	E6-2	No	99.35	2.18	0	3077943	1325	107	123	99663	85200	28765	25013	251509	202694	44.6	3.82	83.41	2939	Yes	1	3	2	3	2
GCF_004300945.1	Lactiplantibacillus plantarum	E6-4	No	99.35	2.18	0	3078220	767	105	115	92492	86844	29316	26760	251596	202694	44.6	3.77	83.45	2937	Yes	2	3	2	3	2
GCF_004300955.1	Lactiplantibacillus plantarum	E6-5	No	99.35	2.18	0	3079942	1142	109	130	99663	73923	28256	23683	251530	202694	44.6	3.73	83.41	2943	Yes	1	3	1	3	2
GCF_004300965.1	Lactiplantibacillus plantarum	E6-3	No	99.35	2.18	0	3079297	1338	107	121	99663	74740	28778	25437	251488	202694	44.6	3.78	83.47	2937	Yes	2	3	2	3	2
GCF_004301025.1	Lactiplantibacillus plantarum	M4-2	No	98.71	2.18	0	3111830	1749	128	159	86889	65633	24311	19560	251562	179463	44.6	4.2	83.25	2971	Yes	0	2	1	2	0
GCF_004301035.1	Lactiplantibacillus plantarum	E6-6	No	99.35	2.18	0	3078857	1638	105	123	93882	84965	29322	25018	251610	202694	44.6	3.76	83.28	2939	Yes	2	3	0	3	2
GCF_004301045.1	Lactiplantibacillus plantarum	M4-1	No	99.35	2.82	0	3118749	2603	160	212	86844	44753	19492	14698	251887	174557	44.6	4.24	83.29	3001	Yes	0	2	2	1	0
GCF_004301055.1	Lactiplantibacillus plantarum	M4-3	No	99.35	2.18	0	3116145	1957	145	168	86844	58919	21490	18536	251558	176693	44.6	4.14	83.24	2983	Yes	0	3	1	2	0
GCF_004301075.1	Lactiplantibacillus plantarum	M4-4	No	99.25	2.18	0	3122962	1987	157	178	85200	64574	19891	17533	251562	155108	44.6	4.41	83.28	2998	Yes	1	2	1	2	1
GCF_004301125.1	Lactiplantibacillus plantarum	Y2-2	No	97.74	2.65	0	3115057	8704	209	300	85200	37242	14904	10354	252203	103081	44.6	4.52	81.45	3021	Yes	2	3	0	3	3
GCF_004301135.1	Lactiplantibacillus plantarum	Y2-1	No	99.35	2.18	0	3035011	1227	269	310	53463	50668	11282	9786	174593	174593	44.8	3.87	83.51	2955	Yes	0	0	0	0	1
GCF_004301145.1	Lactiplantibacillus plantarum	Y2-3	No	99.3	2.18	0	3082060	4984	141	181	86844	50866	21858	17000	252218	155108	44.6	4.6	82.93	2954	Yes	1	1	0	1	2
GCF_004301155.1	Lactiplantibacillus plantarum	Y2-4	No	93.95	1.53	0	3089157	26002	185	532	68289	14180	16698	5757	238443	82156	44.7	4.17	77.84	2922	No_failed_initial_QC	#N/A	#N/A	#N/A	#N/A	#N/A
GCF_004301205.1	Lactiplantibacillus plantarum	Y2-5	No	99.35	2.18	0	3078034	934	108	115	92570	85184	28500	26757	229102	193295	44.6	3.9	83.36	2939	Yes	2	3	2	3	1
GCF_004301225.1	Lactiplantibacillus plantarum	A1-1	No	99.35	2.18	0	3173980	28944	152	227	71878	49274	20881	13854	253333	115243	44.6	4.22	82.24	2997	No_failed_initial_QC	#N/A	#N/A	#N/A	#N/A	#N/A
GCF_004301235.1	Lactiplantibacillus plantarum	A2-1	No	99.25	2.18	0	3174565	43405	145	257	76327	45315	21893	12183	155318	115211	44.6	4.53	81.58	2988	No_failed_initial_QC	#N/A	#N/A	#N/A	#N/A	#N/A
GCF_004301245.1	Lactiplantibacillus plantarum	A1-2	No	99.35	2.18	0	3171220	26579	132	217	93061	48118	24024	14491	252941	115243	44.6	4.43	82.26	2987	No_failed_initial_QC	#N/A	#N/A	#N/A	#N/A	#N/A
GCF_004301255.1	Lactiplantibacillus plantarum	A2-2	No	99.35	2.18	0	3177820	42282	142	264	73341	42320	22379	11877	232385	115219	44.6	4.47	81.58	2992	No_failed_initial_QC	#N/A	#N/A	#N/A	#N/A	#N/A
GCF_004301305.1	Lactiplantibacillus plantarum	A3-1	No	99.35	2.18	0	3175351	31480	143	236	85062	50866	22205	13321	253240	151015	44.6	4.51	82.08	2997	No_failed_initial_QC	#N/A	#N/A	#N/A	#N/A	#N/A
GCF_004301325.1	Lactiplantibacillus plantarum	A3-2	No	99.35	2.18	0	3172851	29418	137	224	87067	49547	23159	14033	253061	115243	44.6	4.41	82.15	2989	No_failed_initial_QC	#N/A	#N/A	#N/A	#N/A	#N/A
GCF_004301335.1	Lactiplantibacillus plantarum	A4-1	No	99.35	2.18	0	3173812	35271	138	237	79287	45325	22998	13242	194237	115231	44.6	4.42	82.07	2992	No_failed_initial_QC	#N/A	#N/A	#N/A	#N/A	#N/A
GCF_004301345.1	Lactiplantibacillus plantarum	A4-2	No	99.35	2.18	0	3171526	31611	152	236	74936	49282	20865	13304	155349	151003	44.6	4.35	82.39	3006	No_failed_initial_QC	#N/A	#N/A	#N/A	#N/A	#N/A
GCF_004301355.1	Lactiplantibacillus plantarum	A5-1	No	99.35	2.18	0	3171048	33709	140	233	84731	45325	22650	13464	175257	115188	44.6	4.43	82.35	2989	No_failed_initial_QC	#N/A	#N/A	#N/A	#N/A	#N/A
GCF_004301395.1	Lactiplantibacillus plantarum	A5-2	No	99.03	2.18	0	3179858	39184	155	259	79545	45310	20515	12126	155330	115231	44.5	4.58	81.93	2995	No_failed_initial_QC	#N/A	#N/A	#N/A	#N/A	#N/A
GCF_004301425.1	Lactiplantibacillus plantarum	A6-1	Yes	99.35	2.18	0	3172647	32003	143	234	84731	46459	22186	13421	231284	115231	44.6	4.42	82.28	2994	No_failed_initial_QC	#N/A	#N/A	#N/A	#N/A	#N/A
GCF_004301435.1	Lactiplantibacillus plantarum	A7-1	No	99.35	2.18	0	3171853	31505	155	236	69605	46459	20463	13306	155388	115188	44.6	4.31	82.39	2998	No_failed_initial_QC	#N/A	#N/A	#N/A	#N/A	#N/A
GCF_004301445.1	Lactiplantibacillus plantarum	A6-2	Yes	99.35	2.18	0	3173443	32605	144	242	76093	46459	22037	12978	230697	151003	44.6	4.49	82.28	2992	No_failed_initial_QC	#N/A	#N/A	#N/A	#N/A	#N/A
GCF_004301455.1	Lactiplantibacillus plantarum	A7-2	No	99.35	2.18	0	3172089	32048	138	231	85151	45325	22986	13593	230900	115231	44.6	4.3	82.22	2989	No_failed_initial_QC	#N/A	#N/A	#N/A	#N/A	#N/A
GCF_004301485.1	Lactiplantibacillus plantarum	A14-1	No	99.35	2.18	0	3175247	35526	147	233	69582	45310	21600	13475	155379	115231	44.6	4.32	82.21	2995	No_failed_initial_QC	#N/A	#N/A	#N/A	#N/A	#N/A
GCF_004301545.1	Lactiplantibacillus plantarum	B1-1	No	99.35	1.53	0	3133031	22428	114	193	86993	49261	27482	16117	230157	151003	44.6	3.76	82.54	2962	No_failed_initial_QC	#N/A	#N/A	#N/A	#N/A	#N/A
GCF_004301555.1	Lactiplantibacillus plantarum	A14-2	No	99.35	2.18	0	3173167	33725	142	238	85673	45310	22346	13190	175487	115231	44.6	4.37	82.24	2994	No_failed_initial_QC	#N/A	#N/A	#N/A	#N/A	#N/A
GCF_004301565.1	Lactiplantibacillus plantarum	B2-2	No	99.35	2.18	0	3168341	28360	137	236	87004	46516	23126	13305	230281	151003	44.6	4.33	82.12	2995	No_failed_initial_QC	#N/A	#N/A	#N/A	#N/A	#N/A
GCF_004301585.1	Lactiplantibacillus plantarum	B1-2	No	99.35	2.18	0	3166210	28477	135	218	85733	45382	23453	14393	230485	151003	44.6	4.28	82.17	2999	No_failed_initial_QC	#N/A	#N/A	#N/A	#N/A	#N/A
GCF_004301595.1	Lactiplantibacillus plantarum	B2-1	No	99.35	2.18	0	3132725	19763	120	199	86975	50186	26106	15643	252432	151015	44.6	4.36	82.21	2952	No_failed_initial_QC	#N/A	#N/A	#N/A	#N/A	#N/A
GCF_004301645.1	Lactiplantibacillus plantarum	B3-1	No	99.35	2.18	0	3166802	36902	136	256	85495	45290	23285	12226	231117	150935	44.6	4.38	81.6	2997	No_failed_initial_QC	#N/A	#N/A	#N/A	#N/A	#N/A
GCF_004301655.1	Lactiplantibacillus plantarum	B3-2	No	99.35	2.18	0	3136804	27051	135	225	85119	45310	23235	13821	230372	151003	44.6	4.51	82.02	2971	No_failed_initial_QC	#N/A	#N/A	#N/A	#N/A	#N/A
GCF_004301685.1	Lactiplantibacillus plantarum	B4-1	No	99.14	2.18	0	3170582	33082	131	244	86994	45382	24202	12858	230264	151003	44.6	4.39	81.73	2984	No_failed_initial_QC	#N/A	#N/A	#N/A	#N/A	#N/A
GCF_004301695.1	Lactiplantibacillus plantarum	B5-1	No	99.35	2.18	0	3171771	32644	141	240	85557	46459	22494	13079	230372	151003	44.6	4.32	82.01	2994	No_failed_initial_QC	#N/A	#N/A	#N/A	#N/A	#N/A
GCF_004301705.1	Lactiplantibacillus plantarum	B4-2	No	99.35	2.18	0	3137272	28027	125	211	85939	46459	25098	14735	230345	151003	44.6	4.32	82.31	2967	No_failed_initial_QC	#N/A	#N/A	#N/A	#N/A	#N/A
GCF_004301725.1	Lactiplantibacillus plantarum	B5-2	No	99.35	2.18	0	3169551	30047	136	237	85548	46459	23305	13246	230298	151003	44.6	4.33	82.15	2992	No_failed_initial_QC	#N/A	#N/A	#N/A	#N/A	#N/A
GCF_004301765.1	Lactiplantibacillus plantarum	B6-1	No	99.35	2.18	0	3172515	34342	138	250	76075	45310	22989	12552	230379	150946	44.6	4.39	81.73	2986	No_failed_initial_QC	#N/A	#N/A	#N/A	#N/A	#N/A
GCF_004301775.1	Lactiplantibacillus plantarum	B6-2	No	99.35	2.18	0	3170357	32793	139	250	85744	45253	22808	12550	230503	138567	44.6	4.44	81.82	2987	No_failed_initial_QC	#N/A	#N/A	#N/A	#N/A	#N/A
GCF_004301795.1	Lactiplantibacillus plantarum	B7-2	No	99.14	2.18	0	3137162	28098	129	220	84731	45382	24319	14132	230308	151003	44.6	4.26	82.27	2966	No_failed_initial_QC	#N/A	#N/A	#N/A	#N/A	#N/A
GCF_004301805.1	Lactiplantibacillus plantarum	B7-1	No	99.35	2.18	0	3136781	26392	126	209	87021	45382	24895	14882	230766	151003	44.6	4.31	82.26	2966	No_failed_initial_QC	#N/A	#N/A	#N/A	#N/A	#N/A
GCF_004301815.1	Lactiplantibacillus plantarum	B14-1	No	99.35	2.18	0	3169719	31333	143	255	84731	45448	22165	12307	230192	151003	44.6	4.52	81.72	2999	No_failed_initial_QC	#N/A	#N/A	#N/A	#N/A	#N/A
GCF_004301865.1	Lactiplantibacillus plantarum	B14-2	No	99.35	2.18	0	3169389	31104	138	244	85553	45382	22966	12861	230654	151003	44.6	4.38	81.84	2996	No_failed_initial_QC	#N/A	#N/A	#N/A	#N/A	#N/A
GCF_004301875.1	Lactiplantibacillus plantarum	R1-1-1	No	99.35	2.18	0	3140058	29383	134	220	83998	45325	23433	14139	231029	151003	44.6	4.25	82.32	2967	No_failed_initial_QC	#N/A	#N/A	#N/A	#N/A	#N/A
GCF_004301885.1	Lactiplantibacillus plantarum	R1-1-2	No	98.38	2.18	0	3145605	36256	137	239	65546	40483	22960	13009	194903	115231	44.6	4.18	82.12	2966	No_failed_initial_QC	#N/A	#N/A	#N/A	#N/A	#N/A
GCF_004301905.1	Lactiplantibacillus plantarum	R1-2-2	No	91.75	0.97	0	3257813	147684	185	757	53889	8980	17609	4108	118958	68565	44.6	3.44	73.56	2927	No_failed_initial_QC	#N/A	#N/A	#N/A	#N/A	#N/A
GCF_004301915.1	Lactiplantibacillus plantarum	R1-2-1	No	98.9	2.1	0	3184427	51834	161	307	65491	31780	19779	10203	151722	115219	44.6	4.23	81.26	2992	No_failed_initial_QC	#N/A	#N/A	#N/A	#N/A	#N/A
GCF_004301955.1	Lactiplantibacillus plantarum	R1-3-1	No	98.71	2.18	0	3177686	39219	152	272	75252	37813	20905	11538	231437	115231	44.6	4.47	81.84	2987	No_failed_initial_QC	#N/A	#N/A	#N/A	#N/A	#N/A
GCF_004301975.1	Lactiplantibacillus plantarum	R1-3-2	No	99.35	2.18	0	3186035	37297	162	276	76113	41458	19666	11408	251552	115243	44.6	4.42	81.67	2995	No_failed_initial_QC	#N/A	#N/A	#N/A	#N/A	#N/A
GCF_004301995.1	Lactiplantibacillus plantarum	R2-1-1	No	99.35	2.18	0	3174533	31918	139	245	85440	38784	22838	12827	253338	115243	44.6	4.3	82.12	2993	No_failed_initial_QC	#N/A	#N/A	#N/A	#N/A	#N/A
GCF_004302005.1	Lactiplantibacillus plantarum	R2-1-2	No	99.25	2.18	0	3174851	35367	145	256	85618	42332	21895	12263	231136	115090	44.6	4.32	82.06	2992	No_failed_initial_QC	#N/A	#N/A	#N/A	#N/A	#N/A
GCF_004302035.1	Lactiplantibacillus plantarum	R2-2-1	No	99.35	2.18	0	3169705	33148	142	242	85651	42320	22321	12960	212063	115219	44.6	4.36	82.19	2996	No_failed_initial_QC	#N/A	#N/A	#N/A	#N/A	#N/A
GCF_004302055.1	Lactiplantibacillus plantarum	R2-2-2	No	99.25	2.18	0	3167422	32497	136	244	84870	45298	23289	12848	230758	115219	44.6	4.45	81.55	2993	No_failed_initial_QC	#N/A	#N/A	#N/A	#N/A	#N/A
GCF_004302065.1	Lactiplantibacillus plantarum	R2-3-1	No	99.35	1.53	0	3143545	30180	121	217	85208	38783	25979	14347	253495	115166	44.6	3.67	82.16	2955	No_failed_initial_QC	#N/A	#N/A	#N/A	#N/A	#N/A
GCF_004302105.1	Lactiplantibacillus plantarum	R2-3-2	No	99.03	2.18	0	3177848	32136	150	249	69007	45322	21185	12633	253137	115243	44.6	4.33	81.85	2990	No_failed_initial_QC	#N/A	#N/A	#N/A	#N/A	#N/A
GCF_004302115.1	Lactiplantibacillus plantarum	R3-1-1	No	99.35	2.18	0	3170424	31342	142	239	76245	45325	22326	13134	230743	115231	44.6	4.4	82.28	2998	No_failed_initial_QC	#N/A	#N/A	#N/A	#N/A	#N/A
GCF_004302125.1	Lactiplantibacillus plantarum	R3-1-2	No	99.35	2.18	0	3174197	37014	148	253	72441	45310	21447	12399	194014	115188	44.6	4.37	81.85	2980	No_failed_initial_QC	#N/A	#N/A	#N/A	#N/A	#N/A
GCF_004302135.1	Lactiplantibacillus plantarum	R3-2-1	No	98.71	1.53	0	3140389	28786	121	216	87045	45325	25953	14405	231694	115231	44.6	3.79	82.37	2965	No_failed_initial_QC	#N/A	#N/A	#N/A	#N/A	#N/A
GCF_004302185.1	Lactiplantibacillus plantarum	R3-2-2	No	99.14	1.53	0	3140147	28822	121	206	84731	45382	25951	15103	194001	115231	44.6	3.9	82.44	2957	No_failed_initial_QC	#N/A	#N/A	#N/A	#N/A	#N/A
GCF_004302195.1	Lactiplantibacillus plantarum	R3-3-1	No	99.35	2.18	0	3135372	25788	133	223	76059	45253	23574	13944	230365	151003	44.6	4.33	82.74	2971	No_failed_initial_QC	#N/A	#N/A	#N/A	#N/A	#N/A
GCF_004302205.1	Lactiplantibacillus plantarum	R4-1-1	No	99.35	2.18	0	3173212	34479	161	258	65309	42695	19709	12165	155344	115231	44.6	4.29	82.17	3002	No_failed_initial_QC	#N/A	#N/A	#N/A	#N/A	#N/A
GCF_004302215.1	Lactiplantibacillus plantarum	R3-3-2	No	99.35	2.18	0	3179635	30229	161	254	84743	45331	19749	12399	253073	115243	44.6	4.37	82.18	3012	No_failed_initial_QC	#N/A	#N/A	#N/A	#N/A	#N/A
GCF_004302255.1	Lactiplantibacillus plantarum	R4-2-1	No	99.35	2.18	0	3179959	30772	139	228	76539	42320	22877	13812	212375	115219	44.6	4.35	82.19	3012	No_failed_initial_QC	#N/A	#N/A	#N/A	#N/A	#N/A
GCF_004302285.1	Lactiplantibacillus plantarum	R4-3-2	No	99.35	2.18	0	3176918	37272	146	246	76115	46459	21759	12762	194000	115188	44.6	4.37	82.02	2990	No_failed_initial_QC	#N/A	#N/A	#N/A	#N/A	#N/A
GCF_004302295.1	Lactiplantibacillus plantarum	R4-2-2	No	99.35	2.18	0	3148854	36930	131	229	76093	46504	24037	13589	193960	115219	44.6	4.47	81.89	2968	No_failed_initial_QC	#N/A	#N/A	#N/A	#N/A	#N/A
GCF_004302305.1	Lactiplantibacillus plantarum	R4-3-1	No	98.71	2.18	0	3174157	34011	143	251	85406	41490	22196	12510	230875	115231	44.6	4.25	82.11	2992	No_failed_initial_QC	#N/A	#N/A	#N/A	#N/A	#N/A
GCF_004302315.1	Lactiplantibacillus plantarum	R5-1-1	No	98.71	2.5	14.29	3193956	37174	194	308	79007	41364	16463	10249	194336	115243	44.6	4.48	81.74	3025	No_failed_initial_QC	#N/A	#N/A	#N/A	#N/A	#N/A
GCF_004302345.1	Lactiplantibacillus plantarum	R5-1-2	No	99.35	1.53	0	3133353	23913	118	200	87004	45310	26553	15547	230699	115231	44.6	3.86	82.32	2962	No_failed_initial_QC	#N/A	#N/A	#N/A	#N/A	#N/A
GCF_004302385.1	Lactiplantibacillus plantarum	R5-2-1	No	98.71	2.18	0	3174116	35171	152	267	65234	40483	20882	11756	193862	115231	44.6	4.38	82.1	3000	No_failed_initial_QC	#N/A	#N/A	#N/A	#N/A	#N/A
GCF_004302395.1	Lactiplantibacillus plantarum	R5-2-2	No	99.35	2.18	0	3175569	36506	143	244	80068	45325	22206	12865	155339	115231	44.6	4.48	82.1	2996	No_failed_initial_QC	#N/A	#N/A	#N/A	#N/A	#N/A
GCF_004302405.1	Lactiplantibacillus plantarum	R5-3-2	No	99.35	2.18	0	3171836	32117	143	227	79450	46459	22180	13831	155346	115231	44.6	4.36	82.3	2993	No_failed_initial_QC	#N/A	#N/A	#N/A	#N/A	#N/A
GCF_004302415.1	Lactiplantibacillus plantarum	R5-3-1	No	99.35	2.18	0	3177211	34340	155	263	85122	45310	20498	11950	230759	115231	44.6	4.41	81.89	3003	No_failed_initial_QC	#N/A	#N/A	#N/A	#N/A	#N/A
GCF_004302445.1	Lactiplantibacillus plantarum	R6-1-1	No	98.71	2.18	0	3175895	36193	141	246	76098	42117	22524	12763	232030	115231	44.6	4.49	82.1	2990	No_failed_initial_QC	#N/A	#N/A	#N/A	#N/A	#N/A
GCF_004302485.1	Lactiplantibacillus plantarum	R6-2-1	No	99.35	1.53	0	3107244	22927	119	192	94001	45331	26111	16064	251658	115243	44.6	3.64	82.73	2939	No_failed_initial_QC	#N/A	#N/A	#N/A	#N/A	#N/A
GCF_004302495.1	Lactiplantibacillus plantarum	R6-2-2	No	99.35	1.53	0	3103867	18002	115	170	76306	50186	26990	18152	253289	115243	44.6	3.5	82.85	2932	No_failed_initial_QC	#N/A	#N/A	#N/A	#N/A	#N/A
GCF_004302505.1	Lactiplantibacillus plantarum	R6-1-2	No	99.35	2.18	0	3174275	35890	143	251	85632	45310	22197	12503	231489	115231	44.6	4.47	81.88	2982	No_failed_initial_QC	#N/A	#N/A	#N/A	#N/A	#N/A
GCF_004302515.1	Lactiplantibacillus plantarum	R6-3-1	No	99.35	2.18	0	3172235	33351	146	242	76101	45325	21727	12970	230729	115231	44.6	4.44	82.18	2986	No_failed_initial_QC	#N/A	#N/A	#N/A	#N/A	#N/A
GCF_004302535.1	Lactiplantibacillus plantarum	R6-3-2	No	99.35	2.18	0	3166549	25869	136	231	84869	44047	23283	13596	230414	150992	44.6	4.44	82.25	2993	No_failed_initial_QC	#N/A	#N/A	#N/A	#N/A	#N/A
GCF_004302585.1	Lactiplantibacillus plantarum	R7-1-1	No	98.71	2.18	0	3175833	39577	144	259	85154	41184	22054	12109	231949	115160	44.6	4.41	81.77	2993	No_failed_initial_QC	#N/A	#N/A	#N/A	#N/A	#N/A
GCF_004302615.1	Lactiplantibacillus plantarum	R7-2-1	No	99.35	1.53	0	3140887	31014	121	209	77704	45310	25957	14879	155345	115231	44.6	3.6	82.35	2953	No_failed_initial_QC	#N/A	#N/A	#N/A	#N/A	#N/A
GCF_004302625.1	Lactiplantibacillus plantarum	R7-2-2	No	98.14	1.53	0	3148040	42589	163	285	50947	28853	19313	10896	102496	96766	44.6	3.53	81.56	2965	No_failed_initial_QC	#N/A	#N/A	#N/A	#N/A	#N/A
GCF_004302645.1	Lactiplantibacillus plantarum	R14-1-1	No	99.35	2.18	0	3172931	32048	146	239	76108	42670	21732	13141	155337	115231	44.6	4.27	82.21	2998	No_failed_initial_QC	#N/A	#N/A	#N/A	#N/A	#N/A
GCF_004302685.1	Lactiplantibacillus plantarum	R14-1-2	No	99.12	2.18	0	3167344	27346	134	240	96753	45382	23636	13083	230555	150992	44.6	4.6	81.94	2988	No_failed_initial_QC	#N/A	#N/A	#N/A	#N/A	#N/A
GCF_004302695.1	Lactiplantibacillus plantarum	R14-2-1	No	99.35	2.18	0	3138426	30561	134	209	72828	46453	23421	14870	155355	150991	44.6	4.17	82.27	2972	No_failed_initial_QC	#N/A	#N/A	#N/A	#N/A	#N/A
GCF_004302715.1	Lactiplantibacillus plantarum	R14-3-2	No	99.35	2.18	0	3138288	28113	133	211	85668	46459	23596	14740	155348	115231	44.6	4.27	82.48	2970	No_failed_initial_QC	#N/A	#N/A	#N/A	#N/A	#N/A
GCF_004302725.1	Lactiplantibacillus plantarum	R14-2-2	No	99.35	2.18	0	3132034	20690	123	203	86972	48998	25463	15326	230084	150992	44.6	4.36	82.52	2966	No_failed_initial_QC	#N/A	#N/A	#N/A	#N/A	#N/A
GCF_004302745.1	Lactiplantibacillus plantarum	R14-3-1	No	99.14	2.18	0	3133313	22709	126	207	85498	46459	24867	15027	230503	151003	44.6	4.33	82.45	2970	No_failed_initial_QC	#N/A	#N/A	#N/A	#N/A	#N/A
GCF_004328745.1	Lactiplantibacillus plantarum	NCIMB 700965.EF.A	Yes	99.19	1.53	0	3217131	0	6	6	3015457	3015457	536188	536188	3015457	3015457	44.5	4.28	83.59	3228	Duplicate	2	2	3	3	3
GCF_004337615.1	Lactiplantibacillus plantarum	EM	No	99.03	2.18	0	3649371	0	11	11	3184808	3184808	331761	331761	3184808	3184808	44.1	5.03	82.97	3472	Yes	3	3	2	3	3
GCF_004368485.1	Lactiplantibacillus plantarum	INF 15D	No	99.03	1.53	0	3262273	0	70	70	141620	141620	46603	46603	354158	354158	44.5	3.8	84.13	3171	Yes	4	4	4	7	6
GCF_004403045.1	Lactiplantibacillus plantarum	8p-a3	No	99.03	1.89	0	3302309	0	45	45	219594	219594	73384	73384	418863	418863	44.4	3.51	84.16	3136	Yes	2	3	4	4	4
GCF_004404125.1	Lactiplantibacillus plantarum	8p-a3-Clr	No	99.03	1.91	14.29	3306773	0	49	49	219594	219594	67485	67485	418857	418857	44.4	2.62	84.16	3144	Yes	2	3	5	4	4
GCF_004683785.1	Lactiplantibacillus plantarum	FUA3590	No	99.19	2.82	0	3332995	4579	192	232	48435	41863	17359	14346	130875	130875	44.4	4.21	82.78	3280	Yes	1	2	0	4	2
GCF_004730965.1	Lactiplantibacillus plantarum	UNQLp11	No	99.03	3.12	30	3534932	0	1	1	3534932	3534932	3534932	3534932	3534932	3534932	44.2	0	84.06	3413	Yes	4	5	4	6	5
GCF_005576935.1	Lactiplantibacillus plantarum	BNH17	No	99.03	1.53	0	3380674	0	4	4	3198645	3198645	845168	845168	3198645	3198645	44.3	4.83	83.88	3209	Yes	3	3	4	5	4
GCF_005864275.1	Lactiplantibacillus plantarum	FAM 21789	No	99.03	1.53	0	3254561	364	100	101	79844	79844	32545	32219	180847	180846	44.4	3.6	83.48	3231	Yes	1	2	2	3	3
GCF_900078525.1	Lactiplantibacillus plantarum	BFE 5092	No	99.03	1.53	0	3285094	0	66	66	122578	122578	49774	49774	425807	425807	44.4	3.5	84.2	3138	Duplicate	2	3	1	4	4
GCF_900080205.1	Lactiplantibacillus plantarum	BFE 5092	No	99.03	1.53	0	3287673	0	41	41	143848	143848	80187	80187	427141	427141	44.4	2.61	84.04	3101	Yes	1	3	3	4	4
GCF_900095045.1	Lactiplantibacillus plantarum	Lp790	No	99.03	2.23	0	3787643	0	693	693	52773	52773	5465	5465	188110	188110	44.1	4.17	82.74	4166	Yes	3	2	2	#N/A	4
GCF_900095055.1	Lactiplantibacillus plantarum	Lp998	No	99.03	1.53	0	3274053	0	112	112	141835	141835	29232	29232	272456	272456	44.5	3.36	83.84	3156	Yes	2	2	2	3	3
GCF_900095065.1	Lactiplantibacillus plantarum	Lp813	No	99.03	2.07	28.57	3411484	0	418	418	48205	48205	8161	8161	268830	268830	44.4	3.48	83.9	3505	Yes	2	2	1	2	3
GCF_900176235.1	Lactiplantibacillus plantarum	A6	Yes	99.03	1.53	0	3724195	440179	172	539	3308392	29343	21652	6092	3308392	153478	44.3	6.93	72.95	3254	No_failed_initial_QC	#N/A	#N/A	#N/A	#N/A	#N/A
GCF_900200135.1	Lactiplantibacillus plantarum	NCFB 965	Yes	99.19	2.18	0	3180983	0	189	189	43303	43303	16830	16830	128222	128222	44.6	4.35	83.72	3353	Duplicate	2	2	2	3	2
GCF_900289155.1	Lactiplantibacillus plantarum	CECT 8962	No	99.19	1.53	0	3290117	0	136	136	103668	103668	24192	24192	207540	207540	44.3	4.74	83.36	3224	Yes	2	2	2	2	2
GCF_900290085.1	Lactiplantibacillus plantarum	CECT 8966	No	99.03	2.18	0	3295692	0	161	161	54053	54053	20470	20470	174128	174128	44.3	4.08	83.23	3239	Yes	1	1	2	1	2
GCF_900290105.1	Lactiplantibacillus plantarum	CECT 8964	No	99.03	1.75	0	3247322	0	173	173	48177	48177	18770	18770	146590	146590	44.4	4.22	83.35	3189	Yes	1	1	0	1	2
GCF_900290125.1	Lactiplantibacillus plantarum	CECT 8965	No	99.03	2.18	0	3342151	0	152	152	54128	54128	21987	21987	173954	173954	44.3	3.98	83.35	3306	Yes	1	1	1	1	2
GCF_900290135.1	Lactiplantibacillus plantarum	CECT 8963	No	99.03	1.53	0	3248428	0	136	136	54053	54053	23885	23885	173954	173954	44.4	3.88	83.5	3200	Yes	1	1	1	1	2
GCF_900695295.1	Lactiplantibacillus plantarum	CECT 9492	No	99.03	1.53	0	3343723	0	63	63	301191	301191	53074	53074	434429	434429	44.2	4.87	83.48	3196	Yes	1	1	3	3	3
GCF_900695365.1	Lactiplantibacillus plantarum	CECT 9571	No	99.03	1.53	0	3342549	0	58	58	301221	301221	57630	57630	434429	434429	44.2	4.79	83.49	3192	Yes	1	1	3	3	3
GCF_900695425.1	Lactiplantibacillus plantarum	CECT 9434	No	99.19	1.53	0	3301947	0	118	118	105541	105541	27982	27982	207540	207540	44.3	4.04	83.39	3228	Yes	2	2	2	3	2
GCF_900700275.1	Lactiplantibacillus plantarum	CECT 9435	No	99.19	1.53	0	3300732	0	120	120	105541	105541	27506	27506	207540	207540	44.3	3.98	83.39	3226	Yes	2	2	2	3	2	#REF!
GCF_000010005.1	Limosilactobacillus reuteri	JCM 1112	Yes	98.64	0.72	0	2039414	0	1	1	2039414	2039414	2039414	2039414	2039414	2039414	38.9	0	86.81	2026	Yes	1	2	3	4	3
GCF_000016825.1	Limosilactobacillus reuteri	DSM 20016	Yes	96.48	0.72	0	1999618	0	1	1	1999618	1999618	1999618	1999618	1999618	1999618	38.9	0	86.68	1983	Duplicate	1	2	3	3	3
GCF_000159455.2	Limosilactobacillus reuteri	SD2112	No	99.29	0.29	0	2316838	0	5	5	2264399	2264399	463367	463367	2264399	2264399	39	1.42	86.36	2282	Yes	2	4	4	4	2
GCF_000159475.2	Limosilactobacillus reuteri	MM4-1A	No	98.64	0.72	0	2067914	0	7	7	464241	464241	295416	295416	990100	990100	38.9	1.01	86.61	2066	Yes	1	2	2	4	3
GCF_000159615.1	Limosilactobacillus reuteri	CF48-3A	No	99.22	0.1	0	2107903	75308	92	244	101616	17834	22911	8330	229494	63843	38.7	3.64	83.04	2075	No_failed_initial_QC	#N/A	#N/A	#N/A	#N/A	#N/A
GCF_000160715.1	Limosilactobacillus reuteri	MM2-3	No	97.77	0.72	0	2015721	72256	95	167	311028	41216	21218	11637	795806	101906	38.7	3.72	83.87	1982	No_failed_initial_QC	#N/A	#N/A	#N/A	#N/A	#N/A
GCF_000168255.1	Limosilactobacillus reuteri	100-23	No	98.57	0.3	0	2305557	4	2	2	1576206	1576206	1152778	1152776	1576206	1576206	38.7	0.19	87.34	2173	Yes	3	4	4	5	4
GCF_000179435.1	Limosilactobacillus reuteri	mlc3	No	99.18	0.78	0	2018630	1	126	126	53518	53518	16020	16020	228898	228898	38.5	3.05	88.49	1986	Yes	1	1	0	2	1
GCF_000179455.1	Limosilactobacillus reuteri	lpuph	No	98.46	0.83	0	2116621	4	127	127	45617	45617	16666	16666	126890	126890	38.4	4.17	88.14	2067	Yes	1	2	1	3	2
GCF_000236455.2	Limosilactobacillus reuteri	ATCC 53608	No	98.64	0.87	0	2091243	6	3	3	1943635	1943629	697081	697079	1943635	1943629	38.8	1.72	87.4	2053	Yes	0	1	1	3	0
GCF_000410995.1	Limosilactobacillus reuteri	I5007	No	97.65	1.23	0	2093275	0	7	7	1947706	1947706	299039	299039	1947706	1947706	38.9	1.94	86.92	2039	Yes	1	2	1	4	2
GCF_000439275.1	Limosilactobacillus reuteri	TD1	No	97.83	1.18	0	2145445	0	1	1	2145445	2145445	2145445	2145445	2145445	2145445	38.8	0	87.53	1982	Yes	1	2	2	1	1
GCF_000712555.1	Limosilactobacillus reuteri	LTH2584	No	97.56	0.93	0	2066054	7110	25	55	245555	245555	82642	37435	628010	584943	38.5	2.26	87.07	2093	Yes	1	1	2	4	2
GCF_000722535.2	Limosilactobacillus reuteri	TMW1.112	No	97.79	1.13	0	2032034	0	12	12	327314	327314	169336	169336	716623	716623	38.4	0.89	87.51	2004	Yes	1	1	1	2	1
GCF_000758185.1	Limosilactobacillus reuteri	LTH5448	No	95.6	2.18	8.33	1980298	3	36	36	113363	113363	55008	55008	292794	292794	38.4	2.07	87.61	1929	Yes	0	0	0	0	0
GCF_001046835.1	Limosilactobacillus reuteri	IRT	No	98.64	0.72	0	1993967	0	1	1	1993967	1993967	1993967	1993967	1993967	1993967	38.9	0	86.68	1956	Yes	0	1	2	3	2
GCF_001434615.1	Limosilactobacillus reuteri	DSM 20016	Yes	98.64	0.86	0	1935860	175	150	151	56054	56054	12905	12819	108869	108868	38.6	3.05	88.13	1994	Duplicate	0	0	0	3	3
GCF_001618905.1	Limosilactobacillus reuteri	ZLR003	No	98.55	1.85	0	2234097	0	1	1	2234097	2234097	2234097	2234097	2234097	2234097	38.7	0	87.36	2183	Yes	1	1	2	3	1
GCF_001657495.1	Limosilactobacillus reuteri	CRL 1098	No	97.02	0.72	0	1963029	0	45	45	104856	104856	43622	43622	229710	229710	38.7	3.06	87.41	1984	Yes	0	2	2	3	3
GCF_001688685.2	Limosilactobacillus reuteri	I49	Yes	99.06	1.19	0	2044771	0	1	1	2044771	2044771	2044771	2044771	2044771	2044771	38.8	0	87.04	1896	Duplicate	1	0	1	1	0
GCF_001703855.1	Limosilactobacillus reuteri	480_44	No	98.45	1.63	0	2240703	1749	154	160	39539	39539	14550	13993	188524	188524	38.3	3.14	86.47	2263	Yes	3	3	3	3	3
GCF_001703865.1	Limosilactobacillus reuteri	482_46	No	97.91	1.63	0	2255438	1136	188	195	39846	39846	11997	11560	174975	174975	38.2	3.14	85.61	2265	Yes	2	3	4	3	3
GCF_001703875.1	Limosilactobacillus reuteri	484_32	No	99.1	8.66	1.82	2639195	2680	523	531	29420	29420	5046	4965	188343	188343	38.5	6	84.92	2893	No_failed_checkM	#N/A	#N/A	#N/A	#N/A	#N/A
GCF_001703885.1	Limosilactobacillus reuteri	482_54	No	97.91	1.65	9.09	2241971	4873	186	203	37241	37241	12053	11020	147846	147846	38.2	3.65	86.08	2286	Yes	2	3	3	3	3
GCF_001703935.1	Limosilactobacillus reuteri	484_39	No	98.63	1.45	0	2273479	320	191	194	34649	34649	11903	11717	76752	76752	38.2	3.38	86.14	2319	Yes	2	3	0	4	2
GCF_001705505.1	Limosilactobacillus reuteri	P43	No	98.64	0.4	0	2151063	2	74	74	127183	127183	29068	29068	299974	299974	38.8	5.36	87.34	2049	Yes	3	3	2	3	3
GCF_001889975.1	Limosilactobacillus reuteri	121	No	99.09	3.14	56.25	2302234	0	14	14	1570268	1570268	164445	164445	1570268	1570268	39	3.45	86.24	2223	Yes	0	1	0	1	1
GCF_002007085.1	Limosilactobacillus reuteri	MD IIE-43	No	98.75	1.59	0	2059118	0	87	87	50914	50914	23668	23668	190300	190300	38.8	3.29	87.48	2048	Yes	1	2	3	2	2
GCF_002027295.1	Limosilactobacillus reuteri	CECT 8605	No	96.98	1.23	33.33	2333530	526	207	207	23639	23637	11273	11270	71196	71196	38.9	3.48	87.1	2420	Yes	0	3	3	3	3
GCF_002112185.1	Limosilactobacillus reuteri	1366	No	98.3	2.36	0	2062915	646	93	95	39085	39085	22181	21708	101019	101019	38.5	2.88	87.13	2121	Yes	1	2	0	3	2
GCF_002112195.1	Limosilactobacillus reuteri	M27U15	No	99.29	0.29	0	2035662	342	181	182	19703	19703	11246	11183	63973	63973	38.7	2.77	86.67	2141	Yes	0	1	1	2	2
GCF_002112225.1	Limosilactobacillus reuteri	JCM 1081	No	98.75	2.11	0	2313528	1447	61	64	70982	67718	37926	36126	168464	168464	38.5	2.85	87.3	2455	Yes	5	7	4	9	6
GCF_002112245.1	Limosilactobacillus reuteri	CSF8	No	98.06	2.81	0	1952049	1576	107	110	36184	32883	18243	17731	84580	84580	38.6	2.88	86.49	1985	Yes	1	2	0	2	2
GCF_002112805.1	Limosilactobacillus reuteri	MM34-4A	No	99.29	0.83	0	2152944	344	179	180	20905	20905	12027	11958	65096	65096	38.8	2.66	86.71	2277	Yes	1	2	1	3	3
GCF_002128485.1	Limosilactobacillus reuteri	KLR1001	No	96.75	1.01	0	2064983	0	145	145	25287	25287	14241	14241	119526	119526	38.6	2.97	86.79	2026	Yes	0	1	1	4	2
GCF_002128495.1	Limosilactobacillus reuteri	KLR2001	No	97.47	2.7	0	2110569	0	149	149	38417	38417	14164	14164	151445	151445	38.5	3.23	87.51	2175	Yes	2	3	2	3	3
GCF_002128515.1	Limosilactobacillus reuteri	KLR1002	No	98.55	8.61	52.38	2655130	0	392	392	19985	19985	6773	6773	79534	79534	38.5	2.92	87.05	2820	No_failed_checkM	#N/A	#N/A	#N/A	#N/A	#N/A
GCF_002128525.1	Limosilactobacillus reuteri	KLR1004	No	97.47	1.02	0	2203689	0	154	154	27988	27988	14309	14309	85179	85179	38.5	3.74	86.8	2236	Yes	1	2	3	2	2
GCF_002128555.1	Limosilactobacillus reuteri	KLR2002	No	98.1	1.35	0	2125717	0	169	169	23306	23306	12578	12578	75700	75700	38.7	2.97	86.76	2151	Yes	1	1	1	2	1
GCF_002128585.1	Limosilactobacillus reuteri	KLR2003	No	98.1	1.14	0	2083281	0	149	149	23303	23303	13981	13981	110821	110821	38.7	2.76	86.83	2109	Yes	1	1	2	2	1
GCF_002128605.1	Limosilactobacillus reuteri	KLR2007	No	98.1	1.85	0	1976816	0	136	136	26881	26881	14535	14535	69776	69776	38.7	2.84	87.59	1966	Yes	0	0	1	1	0
GCF_002128615.1	Limosilactobacillus reuteri	KLR3002	No	96.93	1.41	0	1986395	0	228	228	36298	36298	8712	8712	90492	90492	38.8	2.91	88.21	2048	Yes	1	1	0	1	1
GCF_002128635.1	Limosilactobacillus reuteri	KLR3003	No	97.47	1.19	0	1970315	0	142	142	35675	35675	13875	13875	151931	151931	38.8	3.55	87.64	2008	Yes	1	2	1	2	2
GCF_002128655.1	Limosilactobacillus reuteri	KLR3004	No	98.1	1.91	0	1996237	0	149	149	23580	23580	13397	13397	73747	73747	38.8	3.17	87.47	1997	Yes	0	0	0	0	0
GCF_002128685.1	Limosilactobacillus reuteri	KLR3005	No	97.47	2.5	44.44	2276963	0	172	172	32119	32119	13238	13238	109907	109907	38.8	3.1	87.74	2289	Yes	1	3	2	5	4
GCF_002128705.1	Limosilactobacillus reuteri	KLR4001	No	98.55	2.45	0	2140185	0	136	136	30962	30962	15736	15736	104849	104849	38.7	3.5	87.46	2175	Yes	3	3	1	3	3
GCF_002128715.1	Limosilactobacillus reuteri	KLR2004	No	94.68	2.25	11.11	1944677	0	140	140	33810	33810	13890	13890	82755	82755	38.7	2.86	87	1942	Yes	0	0	1	1	1
GCF_002128745.1	Limosilactobacillus reuteri	KLR2008	No	98.1	1.85	0	1975108	0	143	143	24137	24137	13811	13811	69776	69776	38.7	2.79	87.55	1969	Yes	0	0	0	1	0
GCF_002128755.1	Limosilactobacillus reuteri	KLR2006	No	97.29	1.42	0	1907452	0	96	96	38836	38836	19869	19869	134080	134080	38.6	3.34	87.52	1868	Yes	1	1	1	1	1
GCF_002128765.1	Limosilactobacillus reuteri	KLR3006	No	98.28	2.71	0	2372183	0	257	257	20771	20771	9230	9230	79063	79063	38.6	3.04	87.17	2464	Yes	1	2	1	5	2
GCF_002156605.1	Limosilactobacillus reuteri	LR0	No	97.47	0.91	0	2148567	0	75	75	52065	52065	28647	28647	175039	175039	38.4	2.56	87.88	2080	Yes	1	2	1	4	2
GCF_002159305.1	Limosilactobacillus reuteri	An71	No	98.75	2.93	5.56	2280851	0	119	119	37724	37724	19166	19166	124913	124913	38.4	2.67	87.04	2343	Yes	2	3	3	6	3
GCF_002160565.1	Limosilactobacillus reuteri	An166	No	98.75	2.93	6.25	2248030	0	105	105	43776	43776	21409	21409	110401	110401	38.4	2.9	86.98	2295	Yes	1	2	3	5	3
GCF_002221655.1	Limosilactobacillus reuteri	I49	Yes	99.06	1.37	0	2063604	0	3	3	2045096	2045096	687868	687868	2045096	2045096	38.8	0.4	87.01	1925	Yes	0	0	1	1	0
GCF_002253625.1	Limosilactobacillus reuteri	609i	No	97.81	1.67	0	2147812	705	107	109	67686	67384	20073	19698	189906	189906	38.6	4.2	87.68	2159	Yes	3	5	3	6	5
GCF_002253665.1	Limosilactobacillus reuteri	609l	No	98.57	0.97	0	2067228	723	121	122	49106	49106	17084	16938	210270	210270	38.7	3.94	87.93	2042	Yes	2	3	2	3	2
GCF_002253685.1	Limosilactobacillus reuteri	609e	No	97.81	1.94	0	2143488	668	115	116	67686	67686	18639	18472	291633	291633	38.7	3.42	87.79	2159	Yes	3	5	1	6	6
GCF_002253705.1	Limosilactobacillus reuteri	609d	No	98.57	1.42	9.09	2079917	143	136	137	59931	59931	15293	15180	215764	215764	38.7	3.43	87.8	2057	Yes	2	3	2	2	2
GCF_002253725.1	Limosilactobacillus reuteri	601g	No	97.89	1.85	0	2186996	670	147	148	46114	46114	14877	14772	144066	144066	38.7	4.58	87.92	2239	Yes	4	6	2	6	7
GCF_002253745.1	Limosilactobacillus reuteri	601l	No	97.81	1.8	0	2157107	670	162	163	40040	40040	13315	13229	125846	125846	38.7	4.23	87.89	2195	Yes	4	5	3	5	5
GCF_002253755.1	Limosilactobacillus reuteri	601f	No	96.52	2.02	0	2159534	335	291	292	16970	16970	7421	7394	77280	77280	38.7	3.34	87.06	2322	Yes	2	3	0	6	5
GCF_002253765.1	Limosilactobacillus reuteri	117w	No	98.64	0.77	0	2197888	1010	107	110	60318	60318	20541	19971	143315	143315	38.3	3.04	87.84	2205	Yes	1	2	2	3	2
GCF_002253785.1	Limosilactobacillus reuteri	117	No	98.64	1.04	0	2191129	133	106	107	59866	59866	20671	20476	175320	175320	38.3	3.55	88.04	2197	Yes	1	2	0	3	3
GCF_002253825.1	Limosilactobacillus reuteri	114h	No	98.3	1.6	0	2179964	387	106	108	53751	53751	20565	20181	132517	103358	38.7	4.32	87.74	2208	Yes	2	5	4	5	5
GCF_002253835.1	Limosilactobacillus reuteri	114g	No	97.81	2.37	0	2205242	870	109	110	63921	63921	20231	20039	176122	176122	38.5	3.91	87.88	2224	Yes	2	5	2	5	5
GCF_002253865.1	Limosilactobacillus reuteri	114q	No	97.81	2.29	0	2223192	669	98	99	68130	68130	22685	22449	257688	257688	38.5	3.89	87.88	2240	Yes	2	5	3	6	6
GCF_002253875.1	Limosilactobacillus reuteri	117n	No	98.64	0.93	0	2197567	337	103	106	55150	54817	21335	20728	144272	144272	38.3	3.36	87.83	2206	Yes	1	2	1	3	3
GCF_002253905.1	Limosilactobacillus reuteri	111v	No	98.64	0.77	0	2192953	276	98	101	65254	65254	22377	21709	127298	127298	38.3	3.19	87.94	2191	Yes	1	2	1	3	3
GCF_002253925.1	Limosilactobacillus reuteri	107k	No	98.46	1.8	0	2264211	1951	142	145	59490	56383	15945	15601	141796	119951	38.6	3.66	87.51	2324	Yes	2	5	3	8	6
GCF_002253945.1	Limosilactobacillus reuteri	111l	No	98.64	0.93	0	2200917	180	111	114	62497	62497	19828	19304	132367	132367	38.3	3.2	87.98	2203	Yes	1	2	1	3	2
GCF_002253955.1	Limosilactobacillus reuteri	107j	No	98.57	1.99	7.14	2266929	670	154	155	47573	47573	14720	14621	132406	132406	38.6	3.58	87.88	2344	Yes	2	5	3	7	7
GCF_002253965.1	Limosilactobacillus reuteri	111b	No	98.64	0.77	0	2180980	135	91	92	65254	65254	23966	23704	149982	149982	38.3	3.28	87.99	2171	Yes	1	2	1	3	2
GCF_002253975.1	Limosilactobacillus reuteri	111f	No	98.64	0.77	0	2182710	136	99	100	58500	58500	22047	21825	127298	127298	38.3	3.17	87.96	2175	Yes	1	2	1	3	3
GCF_002254025.1	Limosilactobacillus reuteri	105p	No	98.64	1.13	0	2188010	686	113	115	49257	46841	19362	19020	127298	127298	38.3	3.41	88.01	2193	Yes	1	2	1	3	3
GCF_002254035.1	Limosilactobacillus reuteri	107e	No	98.57	1.58	0	2246191	769	144	146	48669	48669	15598	15379	152129	152129	38.6	4.21	87.88	2305	Yes	3	5	2	7	5
GCF_002254045.1	Limosilactobacillus reuteri	105o	No	98.03	0.79	9.09	2164817	271	144	146	42344	42344	15033	14825	157118	157118	38.5	4.03	87.57	2148	Yes	0	2	0	2	3
GCF_002254085.1	Limosilactobacillus reuteri	105k	No	98.03	0.77	9.09	2183914	143	92	93	94523	94523	23738	23481	208443	208443	38.4	4.46	87.83	2143	Yes	1	2	1	2	3
GCF_002254095.1	Limosilactobacillus reuteri	105w	No	97.49	0.8	18.18	2166741	272	152	154	41183	41183	14254	14067	153804	151634	38.5	4.45	87.52	2150	Yes	1	2	0	2	2
GCF_002254105.1	Limosilactobacillus reuteri	105n	No	97.49	0.74	10	2191073	144	100	101	73280	73280	21910	21692	259010	259010	38.5	4.35	87.79	2159	Yes	1	2	0	2	3
GCF_002254115.1	Limosilactobacillus reuteri	105i	No	98.03	0.74	10	2193880	344	113	114	73010	73010	19414	19241	208443	208443	38.5	4.63	87.79	2172	Yes	1	2	0	2	3
GCF_002254165.1	Limosilactobacillus reuteri	105c	No	98.03	0.77	8.33	2182231	143	78	79	87597	87597	27977	27621	208356	208356	38.4	3.73	87.89	2142	Yes	1	2	1	2	3
GCF_002254175.1	Limosilactobacillus reuteri	105d	No	97.49	0.91	16.67	2175738	564	97	99	79559	79559	22430	21971	202371	202371	38.4	4.25	87.57	2145	Yes	1	2	1	2	3
GCF_002254185.1	Limosilactobacillus reuteri	103v	No	98.64	0.77	0	2191465	136	109	110	54055	54055	20105	19921	127298	127298	38.3	2.94	88.1	2203	Yes	1	2	0	3	3
GCF_002254195.1	Limosilactobacillus reuteri	103p	No	98.64	0.77	0	2190973	136	143	144	42754	42754	15321	15214	90817	90817	38.3	3.55	87.95	2198	Yes	1	2	1	3	2
GCF_002254245.1	Limosilactobacillus reuteri	103o	No	98.64	0.77	0	2170962	160	179	181	35518	35518	12128	11993	85242	85242	38.4	3.34	88.16	2195	Yes	1	2	1	3	3
GCF_002254255.1	Limosilactobacillus reuteri	103b	No	98.64	2.21	50	2216642	274	97	100	65647	65647	22851	22163	149982	149982	38.3	3.04	87.86	2223	Yes	1	2	1	3	2
GCF_002762415.1	Limosilactobacillus reuteri	RC-14	No	97.67	0.9	0	2011203	0	95	95	59325	59325	21170	21170	113352	113352	38.6	3.69	87.21	2023	Yes	1	3	2	3	3
GCF_002888655.1	Limosilactobacillus reuteri	20-2	No	98.01	2.72	6.67	2232947	5743	188	230	22776	22243	11877	9683	95312	95312	38.5	2.66	86.6	2249	Yes	1	1	1	1	1
GCF_003046055.1	Limosilactobacillus reuteri	LR5A	No	98.13	0.47	0	1986363	57	60	61	64120	64120	33106	32562	115352	115350	38.6	2.85	87.83	1985	Yes	0	1	2	1	2
GCF_003046135.1	Limosilactobacillus reuteri	E81	No	98.18	0.47	0	1987473	12	55	55	69487	69487	36135	36135	126421	126421	38.6	3.8	87.84	1983	Yes	0	1	2	1	2
GCF_003053005.1	Limosilactobacillus reuteri	DS12_10	No	98.64	1.88	0	2102335	0	95	95	86264	86264	22129	22129	346740	346740	38.5	3.57	87.75	2074	Yes	1	3	1	2	2
GCF_003061685.1	Limosilactobacillus reuteri	DS14_10	No	98.64	0.72	0	1977819	0	106	106	66440	66440	18658	18658	110553	110553	38.7	3.3	87.56	2006	Yes	0	2	0	3	3
GCF_003061745.1	Limosilactobacillus reuteri	DS13_10	No	98.64	0.72	0	1956319	0	114	114	64550	64550	17160	17160	110586	110586	38.7	3.03	87.84	1987	Yes	0	2	0	3	3
GCF_003064585.1	Limosilactobacillus reuteri	DS22_10	No	97.67	0.9	0	2031050	0	129	129	59633	59633	15744	15744	113630	113630	38.6	3.61	87.02	2048	Yes	1	2	2	3	3
GCF_003065345.1	Limosilactobacillus reuteri	DS17_10	No	97.67	0.9	0	2032246	0	135	135	52662	52662	15053	15053	113303	113303	38.6	3.64	86.99	2051	Yes	1	2	2	3	3
GCF_003072625.1	Limosilactobacillus reuteri	WHH1689	No	96.97	0.69	0	2044184	0	1	1	2044184	2044184	2044184	2044184	2044184	2044184	39.3	0	86.1	2082	Yes	2	1	1	1	1
GCF_003174815.1	Limosilactobacillus reuteri	LR18	No	98.14	6.01	5.26	2470207	7819	614	811	29752	23224	4023	3036	107238	107238	38.3	3.14	86.09	2990	No_failed_checkM	#N/A	#N/A	#N/A	#N/A	#N/A
GCF_003174855.1	Limosilactobacillus reuteri	LR4	No	98.01	1.94	0	2166445	312	169	178	42401	40572	12819	12169	129215	129215	38.5	2.64	87.24	2272	Yes	2	4	3	7	4
GCF_003174865.1	Limosilactobacillus reuteri	LR9	No	98.64	2.42	36.84	2303268	177	230	232	23525	23525	10014	9927	78094	78094	38.3	3.13	87.15	2412	Yes	2	2	0	7	4
GCF_003174875.1	Limosilactobacillus reuteri	LR8	No	98.85	1.65	35.71	2255884	578	216	230	33352	31072	10443	9805	140592	140592	38.4	2.77	86.78	2373	Yes	1	4	2	7	5
GCF_003174915.1	Limosilactobacillus reuteri	LR17	No	98.05	3.47	0	2205694	499	314	336	42401	40572	7024	6563	129215	129215	38.4	2.66	87.17	2417	Yes	2	4	3	7	4
GCF_003174935.1	Limosilactobacillus reuteri	LR3	No	98.05	2.21	5.88	2300219	122	181	185	32383	32008	12708	12432	96922	96922	38.3	3.03	87.48	2450	Yes	1	4	3	9	5
GCF_003174945.1	Limosilactobacillus reuteri	LR13	No	98.64	3.41	0	2365331	1113	194	204	40436	36149	12192	11589	165599	165599	38.2	3.03	87.07	2495	Yes	2	4	5	9	4
GCF_003174955.1	Limosilactobacillus reuteri	LR14	No	98.64	3.27	0	2251273	290	163	167	37157	36149	13811	13478	165599	165599	38.3	3.06	87.55	2353	Yes	2	6	4	8	4
GCF_003174995.1	Limosilactobacillus reuteri	LR11	No	98.64	3.41	0	2365809	20	204	206	37157	36149	11597	11484	165599	165599	38.2	3.13	87.26	2505	Yes	2	4	3	10	4
GCF_003175015.1	Limosilactobacillus reuteri	LR2	Yes	98.64	3.41	0	2367543	79	201	202	40436	39088	11778	11720	165599	165599	38.2	3.04	87.23	2507	Duplicate	2	4	4	9	4
GCF_003175025.1	Limosilactobacillus reuteri	LR19	No	98.46	1.71	50	2202319	310	225	229	23311	23311	9788	9615	76093	76093	38.6	2.78	87.6	2313	Yes	2	2	1	6	5
GCF_003175035.1	Limosilactobacillus reuteri	LR12	No	96.48	2.72	0	2151450	437	391	397	13579	13579	5502	5418	50948	50948	38.6	2.56	86.92	2372	Yes	3	2	0	7	7
GCF_003175075.1	Limosilactobacillus reuteri	LR10	No	98.59	3.81	9.09	2441700	2581	363	490	28429	24665	6726	4977	107055	107055	38.3	3.32	86.7	2762	Yes	0	2	1	2	2
GCF_003175085.1	Limosilactobacillus reuteri	LR7	No	96.48	2.72	0	2138434	251	364	369	13579	13579	5874	5794	51009	51009	38.6	2.59	86.89	2345	Yes	3	3	0	6	6
GCF_003175115.1	Limosilactobacillus reuteri	LR6	No	96.48	2.72	0	2139733	164	379	383	13546	13546	5645	5586	50948	50948	38.6	2.64	86.86	2349	Yes	3	3	0	6	6
GCF_003175125.1	Limosilactobacillus reuteri	LR1	No	98.64	3.27	0	2255596	852	171	175	40528	40436	13190	12884	131634	131634	38.3	3.39	87.41	2360	Yes	2	6	5	8	4
GCF_003316895.1	Limosilactobacillus reuteri	Byun-re-01	No	98.28	2.45	0	2244514	0	1	1	2244514	2244514	2244514	2244514	2244514	2244514	38.9	0	86.96	2084	Yes	1	1	2	2	1
GCF_003316935.1	Limosilactobacillus reuteri	SKKU-OGDONS-01	No	98.15	2.45	0	2259968	0	1	1	2259968	2259968	2259968	2259968	2259968	2259968	38.9	0	86.98	2086	Yes	1	1	2	3	1
GCF_003413665.1	Limosilactobacillus reuteri	LR CGMCC No.11154	No	96.39	1.45	0	1910900	0	120	120	30797	30797	15924	15924	89485	89485	38.6	3.43	86.86	1897	Yes	0	0	0	0	0
GCF_003703875.1	Limosilactobacillus reuteri	R2lc	No	99.18	1.29	0	2091003	0	58	58	132336	132336	36051	36051	329942	329942	38.5	3.41	87.8	2034	Yes	1	1	1	2	2
GCF_003703885.1	Limosilactobacillus reuteri	2010	No	98.64	3.93	0	2220255	0	38	38	193364	193364	58427	58427	368467	368467	38.5	3.57	88.58	2069	Yes	2	2	2	2	3
GCF_003719715.1	Limosilactobacillus reuteri	UBLRU-87	No	98.55	1.1	0	1821307	7000	21	91	1763886	60635	86728	19937	1763886	108316	38.7	5.3	86.82	1751	Yes	0	0	0	0	0
GCF_003790365.1	Limosilactobacillus reuteri	PNW1	No	98.46	3.76	18.18	2430215	189	420	422	28366	28048	5786	5758	112835	112835	39	5.12	84.12	2523	Yes	2	3	2	2	2
GCF_004208615.1	Limosilactobacillus reuteri	ATG-F4	No	98.61	0.72	0	2041516	0	1	1	2041516	2041516	2041516	2041516	2041516	2041516	38.9	0	86.75	2023	Yes	1	2	2	4	3
GCF_004349655.1	Limosilactobacillus reuteri	C93	No	98.64	0.72	0	1887942	96	98	99	46325	46325	19264	19069	153389	153389	38.7	3.07	88.07	1909	Yes	1	1	0	1	1
GCF_004349685.1	Limosilactobacillus reuteri	C88	No	98.58	0.78	0	2066995	292	115	118	48628	48628	17973	17514	102034	102034	38.6	2.75	88.4	2153	Yes	4	4	4	5	4
GCF_004684995.1	Limosilactobacillus reuteri	I8-5	No	98.64	3.98	0	2290627	200	65	67	112333	112333	35240	34185	193524	193524	38.3	3.06	88.24	2193	Yes	2	3	1	5	3
GCF_004793875.1	Limosilactobacillus reuteri	NM11_1-41	No	99	2.81	5.26	2156033	0	144	144	35245	35245	14972	14972	194892	194892	38.4	3.71	88.14	2167	Yes	0	1	0	4	3
GCF_004794115.1	Limosilactobacillus reuteri	NM12_1-47	No	98.19	0.99	0	2022610	0	92	92	64344	64344	21984	21984	122321	122321	38.7	3.14	88.53	1954	Yes	2	2	1	2	2	#REF!
GCF_000011045.1	Lacticaseibacillus rhamnosus	ATCC 53103	No	99.49	0.24	0	3005051	0	1	1	3005051	3005051	3005051	3005051	3005051	3005051	46.7	0	84.68	2826	Yes	1	3	2	3	3
GCF_000026505.1	Lacticaseibacillus rhamnosus	GG (ATCC 53103)	No	99.49	0.24	0	3010111	0	1	1	3010111	3010111	3010111	3010111	3010111	3010111	46.7	0	84.65	2832	Yes	1	3	2	3	3
GCF_000026525.1	Lacticaseibacillus rhamnosus	Lc 705	No	99.36	0.45	0	3033106	0	2	2	2968598	2968598	1516553	1516553	2968598	2968598	46.7	2.25	84.83	2874	Yes	1	2	4	2	3
GCF_000160175.1	Lacticaseibacillus rhamnosus	LMS2-1	No	99.3	0.45	0	3159402	50643	55	159	801735	53687	57443	19551	1071520	177630	46.5	3.28	83.64	2949	No_failed_initial_QC	#N/A	#N/A	#N/A	#N/A	#N/A
GCF_000173255.4	Lacticaseibacillus rhamnosus	HN001	No	99.49	0.31	0	2914408	18	96	97	75199	75199	30358	30045	190841	190840	46.7	3.02	84.8	2742	Yes	1	1	0	1	1
GCF_000226235.1	Lacticaseibacillus rhamnosus	CASL	No	98.84	0.45	0	2860691	10780	188	396	27434	12145	15216	7196	133793	118582	46.6	1.71	85.35	2738	Yes	0	0	0	0	1
GCF_000233755.1	Lacticaseibacillus rhamnosus	ATCC 8530	No	99.36	0.45	0	2960339	0	1	1	2960339	2960339	2960339	2960339	2960339	2960339	46.8	0	85.03	2743	Yes	0	0	1	0	0
GCF_000235785.1	Lacticaseibacillus rhamnosus	11	No	99.51	0.27	0	2900620	0	10	10	687643	687643	290062	290062	983797	983797	46.7	0.92	85.35	2713	Yes	1	2	0	2	2
GCF_000235865.1	Lacticaseibacillus rhamnosus	ATCC 21052	No	99.51	0.27	0	2877033	6268	42	123	127881	44768	68500	23339	340005	176089	46.7	1.48	85.1	2694	Yes	0	0	0	0	0
GCF_000311945.1	Lacticaseibacillus rhamnosus	LRHMDP2	No	99.36	0.34	0	2911110	0	50	50	181493	181493	58222	58222	438113	438113	46.6	2.28	85.25	2769	Yes	0	1	3	1	3
GCF_000311965.1	Lacticaseibacillus rhamnosus	LRHMDP3	No	99.36	0.34	0	2911934	0	47	47	217880	217880	61956	61956	293014	293014	46.6	2.12	85.24	2762	Yes	0	1	3	1	3
GCF_000418475.1	Lacticaseibacillus rhamnosus	LOCK900	No	99.51	0.27	0	2883376	0	1	1	2883376	2883376	2883376	2883376	2883376	2883376	46.8	0	84.92	2664	Yes	0	1	1	1	1
GCF_000418495.1	Lacticaseibacillus rhamnosus	LOCK908	No	99.36	0.45	0	2990900	0	1	1	2990900	2990900	2990900	2990900	2990900	2990900	46.8	0	85.13	2774	Yes	1	1	2	1	2
GCF_000508405.1	Lacticaseibacillus rhamnosus	LR231	No	97.55	0.34	0	2592265	0	183	183	29381	29381	14165	14165	136659	136659	47.1	1.8	85.7	2504	Yes	0	0	0	0	0
GCF_000699985.1	Lacticaseibacillus rhamnosus	51B	No	99.36	0.48	0	2952580	0	21	21	405372	405372	140599	140599	716133	716133	46.6	2.11	85.55	2779	Yes	2	2	2	3	3
GCF_000712495.1	Lacticaseibacillus rhamnosus	E800	No	99.25	1.75	26.32	3031620	1	83	83	84454	84454	36525	36525	194806	194806	46.6	3	85.03	2906	Yes	1	1	1	1	1
GCF_000712505.1	Lacticaseibacillus rhamnosus	PEL5	No	98.98	0.24	0	2897032	0	71	71	98210	98210	40803	40803	171651	171651	46.7	2.88	85.06	2760	Yes	1	2	2	3	3
GCF_000712515.1	Lacticaseibacillus rhamnosus	PEL6	No	99.09	0.24	0	2876865	0	67	67	79011	79011	42938	42938	253983	253983	46.7	2.98	85.1	2736	Yes	1	2	2	3	3
GCF_000735255.1	Lacticaseibacillus rhamnosus	K32	No	98.35	4.44	61.54	3016919	4	24	24	470969	470969	125704	125704	560724	560723	46.7	3.18	84.85	2829	Yes	0	2	3	3	3
GCF_000743075.1	Lacticaseibacillus rhamnosus	24	No	98.12	1.77	5	2922140	0	90	90	75478	75478	32468	32468	264334	264334	46.7	2.94	84.99	2799	Yes	0	1	2	1	1
GCF_000784375.1	Lacticaseibacillus rhamnosus	L34	No	98.04	1.15	5.26	2937717	0	51	51	112585	112585	57602	57602	237520	237520	46.8	2.42	85.42	2777	Yes	1	1	3	4	4
GCF_000784395.1	Lacticaseibacillus rhamnosus	L35	No	98.04	1.15	5.26	2937403	0	51	51	122135	122135	57596	57596	226797	226797	46.8	2.57	85.36	2776	Yes	1	1	2	3	4
GCF_000784405.1	Lacticaseibacillus rhamnosus	L31	No	98.65	1.06	0	2826754	0	67	67	91772	91772	42190	42190	290053	290053	46.7	1.59	85.37	2686	Yes	1	1	1	1	2
GCF_000801045.1	Lacticaseibacillus rhamnosus	116	No	98.92	0.58	0	2966235	0	90	90	56067	56067	32958	32958	175887	175887	46.6	1.9	85	2818	Yes	1	2	2	3	3
GCF_000814485.1	Lacticaseibacillus rhamnosus	308	No	99.36	1.84	6.25	3040162	1	72	72	80254	80254	42224	42224	256662	256661	46.6	2.42	85.54	2953	Yes	1	2	2	2	3
GCF_000932035.1	Lacticaseibacillus rhamnosus	CLS17	No	99.5	0.3	0	2889314	1	71	71	91548	91548	40694	40694	238997	238997	46.8	3.76	85.49	2749	Yes	1	2	1	2	2
GCF_001005625.1	Lacticaseibacillus rhamnosus	CNCM-I-3698	No	99.02	1.4	7.69	2966480	0	71	71	450445	450445	41781	41781	588029	588029	46.7	2.75	85.43	2823	Yes	0	0	0	1	1
GCF_001043995.1	Lacticaseibacillus rhamnosus	Lr073	No	95.03	3.03	0	2814449	21	735	735	6309	6309	3829	3829	65839	65839	46.6	2.22	85.19	3255	No_failed_initial_QC	#N/A	#N/A	#N/A	#N/A	#N/A
GCF_001044015.1	Lacticaseibacillus rhamnosus	Lr071	No	95.51	1.36	0	2827712	22	630	630	7015	7015	4488	4488	63940	63940	46.6	2.53	84.96	3199	No_failed_initial_QC	#N/A	#N/A	#N/A	#N/A	#N/A
GCF_001044025.1	Lacticaseibacillus rhamnosus	Lr108	No	97.36	1.16	7.69	2846068	1	148	148	40241	40241	19230	19230	215122	215122	46.7	1.6	85.11	2807	Yes	2	2	3	4	4
GCF_001044075.1	Lacticaseibacillus rhamnosus	Lr138	No	95.55	1.79	0	2737707	11	533	533	8533	8533	5136	5136	57943	57943	46.7	2.02	85.02	3025	No_failed_initial_QC	#N/A	#N/A	#N/A	#N/A	#N/A
GCF_001044405.1	Lacticaseibacillus rhamnosus	40f	No	99.07	1.45	5.88	3127473	0	81	81	106608	106608	38610	38610	269181	269181	46.6	2.33	85.39	3112	Yes	1	1	3	3	4
GCF_001044415.1	Lacticaseibacillus rhamnosus	313	No	99.47	0.24	0	2934531	1	78	78	111203	111203	37622	37622	301134	301134	46.6	3.04	85	2804	Yes	0	3	2	3	3
GCF_001062885.1	Lacticaseibacillus rhamnosus	186_LRHA	No	99.49	0.8	0	3045143	102	96	97	71931	71931	31720	31392	164231	164231	46.7	2.26	84.88	2869	Yes	0	1	0	0	1
GCF_001062955.1	Lacticaseibacillus rhamnosus	214_LRHA	No	99.85	0.41	0	2962195	1388	268	285	19377	18529	11052	10388	64579	64579	46.6	2.29	85.2	2837	Yes	1	1	0	2	2
GCF_001063655.1	Lacticaseibacillus rhamnosus	526_LRHA	No	99.06	1.02	0	3159851	1006	100	110	95979	80713	31598	28716	217271	202018	46.6	2.46	85.21	3019	Yes	1	1	3	1	2
GCF_001064515.1	Lacticaseibacillus rhamnosus	319_LRHA	No	98.95	0.58	0	2899444	0	32	32	176545	176545	90607	90607	291715	291715	46.7	1.13	85.29	2707	Yes	0	1	1	2	2
GCF_001064785.1	Lacticaseibacillus rhamnosus	390_LRHA	No	99.69	1.41	6.25	2966799	133	391	394	15067	15010	7587	7529	66530	66530	46.6	2.56	85.03	2917	Yes	1	1	0	1	1
GCF_001065365.1	Lacticaseibacillus rhamnosus	541_LRHA	No	99.09	0.45	0	3016122	206	77	79	81798	80331	39170	38176	193674	193674	46.8	2.03	85.19	2817	Yes	0	0	2	0	1
GCF_001066715.1	Lacticaseibacillus rhamnosus	870_LRHA	No	98.93	1	14.29	3032125	0	248	248	23654	23654	12226	12226	98370	98370	46.6	2.86	85.43	2925	Yes	1	1	0	1	2
GCF_001066975.1	Lacticaseibacillus rhamnosus	699_LRHA	No	99.36	0.9	0	2955695	0	220	220	27705	27705	13434	13434	118497	118497	46.5	2.19	85.26	2858	Yes	1	1	1	1	3
GCF_001067025.1	Lacticaseibacillus rhamnosus	708_LRHA	No	99.36	1.04	0	2960739	0	166	166	36043	36043	17835	17835	118515	118515	46.6	2.93	85.22	2856	Yes	1	1	2	1	3
GCF_001067215.1	Lacticaseibacillus rhamnosus	769_LRHA	No	98.81	0.85	0	3004788	100	167	168	36362	36362	17992	17885	134389	134389	46.7	2.48	85.4	2858	Yes	1	1	0	1	2
GCF_001067335.1	Lacticaseibacillus rhamnosus	784_LRHA	No	98.95	0.98	0	2978131	400	143	147	44364	44364	20826	20256	131782	125662	46.6	2.19	85.33	2842	Yes	0	1	2	2	2
GCF_001067625.1	Lacticaseibacillus rhamnosus	893_LRHA	No	98.95	1.12	0	2960633	0	191	191	39785	39785	15500	15500	131683	131683	46.6	2.36	85.26	2833	Yes	0	1	2	2	2
GCF_001067885.1	Lacticaseibacillus rhamnosus	906_LRHA	No	99.34	0.51	7.69	2966367	0	192	192	28880	28880	15449	15449	121505	121505	46.6	2.17	85.46	2824	Yes	1	1	1	1	2
GCF_001068015.1	Lacticaseibacillus rhamnosus	979_LRHA	No	98.6	1.48	13.04	3014883	100	319	320	23331	23331	9451	9421	114162	114162	46.6	2.78	84.45	2953	Yes	1	1	0	2	2
GCF_001068045.1	Lacticaseibacillus rhamnosus	988_LRHA	No	99.09	1.26	0	3046339	0	167	167	39356	39356	18241	18241	134389	134389	46.6	2.97	85.26	2901	Yes	1	1	1	1	2
GCF_001068195.1	Lacticaseibacillus rhamnosus	943_LRHA	No	99.09	1.36	25	3048598	0	212	212	32817	32817	14380	14380	99637	99637	46.6	2.58	85.28	2927	Yes	1	1	0	1	2
GCF_001068215.1	Lacticaseibacillus rhamnosus	944_LRHA	No	98.4	0.48	0	2822292	200	145	147	39640	39640	19464	19197	189765	189765	46.8	1.7	84.99	2648	Yes	0	0	0	3	2
GCF_001368735.1	Lacticaseibacillus rhamnosus	BPL15	No	98.85	0.61	8.33	3018284	29439	62	112	2994737	98363	48682	26686	2994737	352323	46.7	3.67	84.57	2859	No_failed_initial_QC	#N/A	#N/A	#N/A	#N/A	#N/A
GCF_001435405.1	Lacticaseibacillus rhamnosus	DSM 20021	Yes	99.22	0.45	0	2949099	7382	38	74	149321	74117	77607	39752	350319	160986	46.7	1.61	84.48	2745	Duplicate	1	1	1	1	2
GCF_001590655.1	Lacticaseibacillus rhamnosus	ASCC 290	No	99.36	0.45	0	2903890	3305	1	11	2903890	405587	2903890	263689	2903890	661528	46.7	0	85.33	2673	Yes	0	0	2	0	1
GCF_001645615.1	Lacticaseibacillus rhamnosus	R19-3	No	99.15	1.5	5.88	3053014	2	72	72	89179	89179	42402	42402	242113	242113	46.8	2.39	85.69	2952	Yes	1	2	3	2	3
GCF_001656535.1	Lacticaseibacillus rhamnosus	Lrh8	No	98.55	0.24	0	2866028	0	83	83	67501	67501	34530	34530	151837	151837	46.7	2.11	85	2729	Yes	1	2	2	3	3
GCF_001656545.1	Lacticaseibacillus rhamnosus	Lrh32	No	99.42	0.65	0	2933901	0	94	94	69217	69217	31211	31211	163136	163136	46.6	2.69	84.97	2803	Yes	1	3	1	3	3
GCF_001656575.1	Lacticaseibacillus rhamnosus	Lrh31	No	98.71	0.54	0	3024433	0	56	56	123287	123287	54007	54007	231051	231051	46.6	2.36	85.56	2892	Yes	2	3	3	3	3
GCF_001656585.1	Lacticaseibacillus rhamnosus	Lrh29	No	96.99	3.21	0	3018767	0	390	390	14931	14931	7740	7740	108834	108834	46.6	2.36	85.46	3239	Yes	0	0	0	1	2
GCF_001656605.1	Lacticaseibacillus rhamnosus	Lrh26	No	98.77	0.54	0	2993314	0	91	91	81425	81425	32893	32893	295097	295097	46.6	1.61	85.3	2883	Yes	1	1	1	1	1
GCF_001656635.1	Lacticaseibacillus rhamnosus	Lrh23	No	98.65	0.81	7.14	2968944	0	57	57	94456	94456	52086	52086	204313	204313	46.7	2.13	85.29	2812	Yes	1	2	1	3	4
GCF_001656655.1	Lacticaseibacillus rhamnosus	Lrh22	No	97.62	1.33	10	2966792	0	52	52	123143	123143	57053	57053	367359	367359	46.7	1.91	85.14	2863	Yes	0	1	2	5	5
GCF_001656675.1	Lacticaseibacillus rhamnosus	Lrh20	No	98.95	0.78	7.14	2956041	0	59	59	146738	146738	50102	50102	214050	214050	46.6	3.37	85.21	2790	Yes	1	2	2	3	4
GCF_001656685.1	Lacticaseibacillus rhamnosus	Lrh19	No	98.16	0.8	0	2937715	0	93	93	67252	67252	31588	31588	227847	227847	46.6	1.8	85.14	2804	Yes	0	0	1	1	1
GCF_001656715.1	Lacticaseibacillus rhamnosus	Lrh15	No	98.79	1.16	0	2928584	0	131	131	48020	48020	22355	22355	288140	288140	46.7	1.97	85.54	2828	Yes	1	1	0	1	2
GCF_001656735.1	Lacticaseibacillus rhamnosus	Lrh11	No	98.93	0.58	0	2897692	0	52	52	147015	147015	55724	55724	291721	291721	46.7	1.51	85.26	2714	Yes	0	1	2	2	2
GCF_001656755.1	Lacticaseibacillus rhamnosus	Lrh1	No	94.86	0.84	0	2789800	0	471	471	11083	11083	5923	5923	56907	56907	46.7	2.19	84.95	3042	Yes	0	1	0	1	2
GCF_001656765.1	Lacticaseibacillus rhamnosus	Lrh34	No	98.77	1.09	0	3007823	0	114	114	51155	51155	26384	26384	147130	147130	46.5	2	85.18	2890	Yes	1	3	1	4	4
GCF_001656785.1	Lacticaseibacillus rhamnosus	Lrh9	No	99.02	0.33	11.11	2885645	0	108	108	51650	51650	26718	26718	171366	171366	46.7	2.48	85.04	2802	Yes	0	2	1	2	2
GCF_001656815.1	Lacticaseibacillus rhamnosus	Lrh7	No	98.54	0.24	0	2866995	0	79	79	99207	99207	36291	36291	182890	182890	46.7	2.19	85.12	2735	Yes	1	2	2	3	3
GCF_001656835.1	Lacticaseibacillus rhamnosus	Lrh6	No	98.54	1.13	0	2853519	0	134	134	40441	40441	21294	21294	96485	96485	46.8	2.6	84.71	2773	Yes	1	1	2	2	2
GCF_001656845.1	Lacticaseibacillus rhamnosus	Lrh5	No	97.36	1.16	7.69	2846072	0	148	148	40241	40241	19230	19230	215122	215122	46.7	1.6	85.1	2806	Yes	2	2	3	4	4
GCF_001656875.1	Lacticaseibacillus rhamnosus	Lrh4	No	97.54	1.09	0	2830588	0	240	240	21357	21357	11794	11794	136482	136482	46.8	2.34	84.86	2872	Yes	1	1	1	2	2
GCF_001656895.1	Lacticaseibacillus rhamnosus	Lrh30	No	98.48	0.93	7.14	3013792	0	92	92	78884	78884	32758	32758	201078	201078	46.6	3.2	85.3	2907	Yes	1	2	3	3	4
GCF_001656915.1	Lacticaseibacillus rhamnosus	Lrh3	No	96.8	1.2	4.17	2824861	0	322	322	15928	15928	8772	8772	64179	64179	46.7	2.37	84.73	2944	Yes	1	1	1	1	1
GCF_001656925.1	Lacticaseibacillus rhamnosus	Lrh28	No	99.51	1.29	7.69	3004942	0	97	97	83431	83431	30978	30978	215644	215644	46.6	2.5	84.96	2858	Yes	0	0	3	1	1
GCF_001656945.1	Lacticaseibacillus rhamnosus	Lrh27	No	98.83	1.94	5.26	3005686	0	86	86	72899	72899	34949	34949	251949	251949	46.5	2.39	85.06	2934	Yes	2	3	3	3	3
GCF_001656975.1	Lacticaseibacillus rhamnosus	Lrh25	No	98.49	1.16	0	2989537	0	116	116	50701	50701	25771	25771	204322	204322	46.6	1.85	85.31	2920	Yes	1	0	0	1	3
GCF_001656995.1	Lacticaseibacillus rhamnosus	Lrh21	No	99.36	0.92	0	2955663	0	71	71	93612	93612	41629	41629	276322	276322	46.7	2.53	85.43	2773	Yes	1	1	1	1	2
GCF_001657005.1	Lacticaseibacillus rhamnosus	Lrh24	No	97.81	1.66	0	2982323	0	334	334	16481	16481	8929	8929	88950	88950	46.6	2.09	85.05	3077	Yes	1	1	2	1	3
GCF_001657025.1	Lacticaseibacillus rhamnosus	Lrh2	No	96.42	0.94	4.17	2800944	0	360	360	15035	15035	7780	7780	65440	65440	46.7	2.29	84.89	2956	Yes	1	1	1	3	3
GCF_001657055.1	Lacticaseibacillus rhamnosus	Lrh18	No	99.49	0.24	0	2934472	0	81	81	82323	82323	36228	36228	213268	213268	46.6	3.21	85.09	2807	Yes	1	2	2	3	3
GCF_001657075.1	Lacticaseibacillus rhamnosus	Lrh17	No	99.26	0.24	0	2921984	0	108	108	59138	59138	27055	27055	131249	131249	46.6	2.7	85.08	2821	Yes	0	1	1	3	3
GCF_001657085.1	Lacticaseibacillus rhamnosus	Lrh16	No	98.89	0.28	0	2925729	0	134	134	41735	41735	21833	21833	131241	131241	46.6	2.57	85.01	2832	Yes	0	1	0	4	4
GCF_001657115.1	Lacticaseibacillus rhamnosus	Lrh14	No	99.09	0.35	11.11	2899890	0	79	79	92489	92489	36707	36707	281087	281087	46.7	3.06	85.03	2765	Yes	1	3	3	3	3
GCF_001657135.1	Lacticaseibacillus rhamnosus	Lrh13	No	99.49	0.47	9.09	2906410	0	86	86	84447	84447	33795	33795	190920	190920	46.7	2.58	84.91	2726	Yes	0	0	0	0	0
GCF_001657155.1	Lacticaseibacillus rhamnosus	Lrh12	No	97.64	2.41	4.76	2893798	0	344	344	15716	15716	8412	8412	111290	111290	46.6	2.05	85.41	2983	Yes	1	1	1	1	2
GCF_001657165.1	Lacticaseibacillus rhamnosus	Lrh10	No	99.46	0.27	0	2882427	0	86	86	80249	80249	33516	33516	216177	216177	46.7	1.46	85.55	2757	Yes	1	1	1	2	2
GCF_001657195.1	Lacticaseibacillus rhamnosus	Lrh33	No	98.46	2.16	0	3124169	0	239	239	26821	26821	13071	13071	98334	98334	46.5	2.45	85.37	3149	Yes	2	2	1	5	5
GCF_001657205.1	Lacticaseibacillus rhamnosus	Lrh42	No	99.34	0.45	0	2934750	0	74	74	80732	80732	39658	39658	288008	288008	46.7	1.45	85.51	2753	Yes	1	1	2	1	2
GCF_001657235.1	Lacticaseibacillus rhamnosus	Lrh44	No	94.25	2.18	0	2863594	15	731	731	6604	6604	3917	3917	43915	43915	46.5	2.29	85.31	3252	No_failed_initial_QC	#N/A	#N/A	#N/A	#N/A	#N/A
GCF_001657255.1	Lacticaseibacillus rhamnosus	Lrh43	No	95.99	1.35	5.56	2863502	13	566	566	8538	8538	5059	5059	64277	64277	46.5	2.41	85.56	3158	No_failed_initial_QC	#N/A	#N/A	#N/A	#N/A	#N/A
GCF_001721925.1	Lacticaseibacillus rhamnosus	LRB	No	98.46	0.79	0	2934954	0	1	1	2934954	2934954	2934954	2934954	2934954	2934954	46.8	0	84.41	2898	Yes	1	3	3	3	3
GCF_001756565.1	Lacticaseibacillus rhamnosus	HCT70	No	99.41	1.05	37.5	2975201	0	98	98	84915	84915	30359	30359	240137	240137	46.6	3.35	84.64	2897	Yes	0	1	1	2	2
GCF_001831215.1	Lacticaseibacillus rhamnosus	ASCC 3018	No	98.97	0.45	0	2945649	4375	37	125	132466	42079	79612	23530	364233	162816	46.7	1.58	84.43	2747	Yes	1	1	0	1	1
GCF_001831225.1	Lacticaseibacillus rhamnosus	ASCC 3016	No	97.9	1.48	6.67	3146422	8843	69	235	156039	25077	45600	13351	590051	95897	46.5	3.11	84.09	3021	Yes	1	0	1	4	3
GCF_001831235.1	Lacticaseibacillus rhamnosus	ASCC 3029	No	98.64	0.27	0	2894885	2629	25	56	269502	88202	115795	51647	434456	239910	46.7	1.72	84.57	2692	Yes	1	2	0	2	2
GCF_001831275.1	Lacticaseibacillus rhamnosus	ASCC 1521	No	98.34	0.45	0	2887474	4192	31	120	149285	43774	93144	24027	364288	148770	46.7	1.69	84.48	2672	Yes	0	0	0	0	0
GCF_001981725.1	Lacticaseibacillus rhamnosus	RI-004	No	99.49	0.24	0	2915846	52	72	73	69835	69835	40497	39942	153934	153932	46.6	2.86	85.07	2772	Yes	0	1	2	3	3
GCF_001982435.1	Lacticaseibacillus rhamnosus	AMC010	No	97.24	2.23	0	3134772	20	97	97	99304	99304	32317	32317	278443	278441	46.6	3.36	85.16	3268	Yes	1	2	4	3	3
GCF_001988935.1	Lacticaseibacillus rhamnosus	BFE 5264	No	98.54	1.18	0	3114755	0	2	2	3068152	3068152	1557377	1557377	3068152	3068152	46.8	1.95	84.25	2970	Yes	2	3	3	4	5
GCF_001991035.1	Lacticaseibacillus rhamnosus	L156.4	No	98.34	0.8	8.33	2857730	0	60	60	108948	108948	47628	47628	270915	270915	46.8	2.03	84.79	2696	Yes	0	0	1	0	1
GCF_002027355.1	Lacticaseibacillus rhamnosus	709	No	99.36	0.45	0	2889553	0	26	26	180596	180596	111136	111136	362431	362431	46.7	1.39	85.53	2674	Yes	0	0	2	0	1
GCF_002076955.1	Lacticaseibacillus rhamnosus	Pen	No	99.51	0.27	0	2884966	0	1	1	2884966	2884966	2884966	2884966	2884966	2884966	46.8	0	84.91	2681	Yes	1	1	1	1	1
GCF_002103145.1	Lacticaseibacillus rhamnosus	Lrh39	No	98.15	0.29	30	3004146	44	62	64	99487	93706	48453	46939	282495	282495	46.7	2.06	84.23	2988	Yes	1	1	1	3	3
GCF_002103155.1	Lacticaseibacillus rhamnosus	Lrh38	No	95.43	0.25	16.67	2878847	0	66	66	74230	74230	43618	43618	262821	262821	46.7	2.09	84.93	2770	Yes	0	0	1	2	2
GCF_002103185.1	Lacticaseibacillus rhamnosus	Lrh47	No	99.09	1.89	6.67	3078719	2	51	51	224182	224182	60367	60367	512107	512106	46.6	3.08	85.01	2929	Yes	0	0	1	0	1
GCF_002103215.1	Lacticaseibacillus rhamnosus	Lrh46	No	99.49	1.89	60.87	3088359	25	71	72	95154	95154	43498	42893	334546	334546	46.7	2.15	84.6	2998	Yes	1	2	2	4	4
GCF_002158925.1	Lacticaseibacillus rhamnosus	4B15	No	99.49	0.35	50	3047840	707	1	1	3047840	3047133	3047840	3047133	3047840	3047133	46.7	0	84.53	2875	Yes	2	4	3	4	3
GCF_002238035.1	Lacticaseibacillus rhamnosus	IBL027	No	97.79	4.82	75.61	2898501	0	166	166	107344	107344	17460	17460	396305	396305	46.8	2.32	85.24	2812	Yes	0	0	1	0	0
GCF_002286235.1	Lacticaseibacillus rhamnosus	LR5	No	98.95	1.03	0	2972590	0	1	1	2972590	2972590	2972590	2972590	2972590	2972590	46.7	0	84.92	2765	Yes	1	1	2	2	2
GCF_002287945.1	Lacticaseibacillus rhamnosus	DSM 14870	No	99.49	0.47	0	3013149	0	1	1	3013149	3013149	3013149	3013149	3013149	3013149	46.7	0	84.55	2806	Yes	1	1	3	1	2
GCF_002406705.1	Lacticaseibacillus rhamnosus	B1	No	99.49	0.27	0	2908459	8	27	27	307935	307934	107720	107720	551089	551088	46.8	3.6	85.23	2725	Yes	1	2	1	2	2
GCF_002406715.1	Lacticaseibacillus rhamnosus	P5	No	99.49	0.31	0	2982246	6	94	94	91191	91191	31726	31725	324285	324285	46.9	6.88	84.54	2875	Yes	1	1	1	1	1
GCF_002406745.1	Lacticaseibacillus rhamnosus	P4	No	99.49	0.31	0	2950104	13	59	59	91191	91191	50001	50001	275894	275894	46.7	2.26	84.56	2814	Yes	1	1	1	1	1
GCF_002406795.1	Lacticaseibacillus rhamnosus	P1	No	99.49	0.31	0	2967632	11	77	77	91191	91191	38540	38540	325793	325793	46.8	4.66	84.57	2858	Yes	1	1	1	1	1
GCF_002762445.1	Lacticaseibacillus rhamnosus	GR-1	Yes	98.71	0.45	0	2923637	0	18	18	390227	390227	162424	162424	853673	853673	46.7	2.79	85.39	2745	Yes	1	1	2	2	2
GCF_002848015.1	Lacticaseibacillus rhamnosus	UMB0004	No	98.75	0.58	0	2850032	2975	17	28	489262	172600	167648	101680	978520	408137	46.7	1.17	84.79	2622	Yes	0	0	1	1	0
GCF_002849515.1	Lacticaseibacillus rhamnosus	NRRL B-442	Yes	99.36	1.28	10.53	2974909	0	111	111	141613	141613	26800	26800	364043	364043	46.7	1.66	85.21	2824	Duplicate	1	1	1	1	2
GCF_002960215.1	Lacticaseibacillus rhamnosus	SCT-10-10-60	No	99.36	0.45	0	2990071	0	1	1	2990071	2990071	2990071	2990071	2990071	2990071	46.8	0	85.1	2777	Yes	1	1	2	1	2
GCF_003046115.1	Lacticaseibacillus rhamnosus	LR2	Yes	98.44	0.67	8.33	2931951	51	39	40	154707	154707	75178	73297	368284	368282	46.7	1.33	85.39	2740	Yes	1	2	0	4	3
GCF_003052925.1	Lacticaseibacillus rhamnosus	DS18_11	No	99.51	0.35	10	2897248	0	47	47	228368	228368	61643	61643	434229	434229	46.7	1.79	85.33	2723	Yes	1	2	1	2	2
GCF_003052945.1	Lacticaseibacillus rhamnosus	DS13_11	No	99.36	0.45	0	2948894	0	45	45	162905	162905	65530	65530	364123	364123	46.7	1.73	85.36	2753	Yes	1	1	1	1	2
GCF_003052965.1	Lacticaseibacillus rhamnosus	DS4_11	No	99.49	0.35	0	2945494	0	71	71	100911	100911	41485	41485	282022	282022	46.6	3.06	84.76	2802	Yes	0	1	2	3	3
GCF_003052985.1	Lacticaseibacillus rhamnosus	DS3_11	No	99.51	0.28	0	2897523	0	45	45	228149	228149	64389	64389	434229	434229	46.7	1.85	85.32	2719	Yes	1	2	1	2	2
GCF_003061565.1	Lacticaseibacillus rhamnosus	DS17_11	No	99.36	0.51	0	2950311	0	22	22	722638	722638	134105	134105	1026169	1026169	46.6	3.38	85.45	2742	Yes	1	1	2	2	2
GCF_003061605.1	Lacticaseibacillus rhamnosus	DS22_11	No	99.36	0.51	0	2950593	0	23	23	564017	564017	128286	128286	1026169	1026169	46.6	3.41	85.44	2740	Yes	1	1	2	2	2
GCF_003061625.1	Lacticaseibacillus rhamnosus	DS9_11	No	99.51	0.27	0	2895476	0	45	45	227980	227980	64343	64343	434229	434229	46.7	1.83	85.34	2721	Yes	1	1	0	2	3
GCF_003061645.1	Lacticaseibacillus rhamnosus	DS15_11	No	99.36	0.45	0	2950875	0	57	57	149234	149234	51769	51769	349351	349351	46.7	1.58	85.35	2761	Yes	1	1	2	1	2
GCF_003061665.1	Lacticaseibacillus rhamnosus	DS12_11	No	99.51	0.27	0	2894311	0	39	39	261702	261702	74213	74213	434229	434229	46.7	1.65	85.34	2715	Yes	1	2	1	2	2
GCF_003061705.1	Lacticaseibacillus rhamnosus	DS14_11	No	99.36	0.45	0	2948889	0	48	48	149234	149234	61435	61435	364125	364125	46.7	1.71	85.36	2752	Yes	1	1	1	1	2
GCF_003129615.1	Lacticaseibacillus rhamnosus	TMC3115	No	99.09	1.06	0	3006544	0	38	38	180139	180139	79119	79119	308787	308787	46.7	3.25	85.27	2831	Yes	1	1	3	1	2
GCF_003129645.1	Lacticaseibacillus rhamnosus	LR863	No	99.09	1.06	0	3006277	0	38	38	180151	180151	79112	79112	308665	308665	46.7	3.3	85.26	2827	Yes	1	1	3	1	2
GCF_003353455.1	Lacticaseibacillus rhamnosus	GG	No	99.49	0.24	0	3010116	0	1	1	3010116	3010116	3010116	3010116	3010116	3010116	46.7	0	84.67	2834	Yes	1	3	3	3	3
GCF_003433395.1	Lacticaseibacillus rhamnosus	ATCC 11443	No	99.36	0.45	0	2990082	0	1	1	2990082	2990082	2990082	2990082	2990082	2990082	46.8	0	85.04	2774	Yes	1	1	2	1	2
GCF_003573615.1	Lacticaseibacillus rhamnosus	ARJD	No	99.51	0.27	0	2890298	0	38	38	176885	176885	76060	76060	297916	297916	46.7	1.67	85.39	2711	Yes	1	2	0	2	2
GCF_004010975.1	Lacticaseibacillus rhamnosus	LR-B1	No	99.49	0.24	0	3007503	0	1	1	3007503	3007503	3007503	3007503	3007503	3007503	46.7	0	84.65	2827	Yes	1	3	2	3	3
GCF_004122925.1	Lacticaseibacillus rhamnosus	5-1	No	99.22	1.31	0	2962086	132	76	78	152487	152486	38974	37973	430251	430247	46.6	4.69	84.74	2839	Yes	1	3	4	4	4
GCF_004125395.1	Lacticaseibacillus rhamnosus	LR-B2	No	99.49	0.24	0	2942922	606	67	71	114949	111284	43924	41441	312405	312405	46.6	3.15	84.94	2798	Yes	1	3	3	3	3
GCF_004125455.1	Lacticaseibacillus rhamnosus	LR-CVC	No	99.49	0.24	0	2941394	932	67	72	111493	111493	43901	40839	311426	311426	46.6	3.29	84.67	2792	Yes	1	3	3	3	3
GCF_004125465.1	Lacticaseibacillus rhamnosus	LR-GG-MoProbi	No	95.83	0.24	0	2844490	0	68	68	79103	79103	41830	41830	309476	309476	46.7	2.67	84.93	2706	Yes	1	2	2	3	3
GCF_004125475.1	Lacticaseibacillus rhamnosus	LR-S	No	99.09	0.24	0	2927404	2351	80	111	70654	49577	36592	26351	266287	124382	46.6	2.99	85.08	2779	Yes	2	3	2	3	3
GCF_004167055.1	Lacticaseibacillus rhamnosus	co_0103	No	99.36	0.45	0	2942745	0	36	36	149136	149136	81742	81742	363923	363923	46.7	2.78	85.45	2737	Yes	1	1	1	1	2
GCF_004798455.1	Lacticaseibacillus rhamnosus	UBLR-58	No	99.15	0.45	0	2948044	2700	3	30	2947598	355265	982681	98178	2947598	395565	46.7	0	85.22	2736	Yes	1	1	2	1	1
GCF_005864245.1	Lacticaseibacillus rhamnosus	FAM 20558	No	98.81	1.62	0	3040665	463	49	50	250015	250015	62054	60804	407633	407633	46.6	1.96	84.93	2924	Yes	1	1	2	2	3
GCF_900070175.1	Lacticaseibacillus rhamnosus	BPL5	No	98.85	0.58	0	3024027	0	1	1	3024027	3024027	3024027	3024027	3024027	3024027	46.7	0	85.04	2831	Yes	2	2	3	2	2
GCF_900248175.1	Lacticaseibacillus rhamnosus		No	97.37	2.41	4	2950349	0	322	322	14362	14362	9162	9162	80844	80844	46.7	2.04	85.59	3000	Yes	1	1	1	1	1
GCF_900604925.1	Lacticaseibacillus rhamnosus	GR-1	Yes	99.36	0.51	0	2893133	0	301	301	15777	15777	9611	9611	76463	76463	46.5	2.11	86.41	2768	Duplicate	1	1	1	2	2
GCF_900636875.1	Lacticaseibacillus rhamnosus	NCTC 13710	No	99.36	0.45	0	2991048	0	1	1	2991048	2991048	2991048	2991048	2991048	2991048	46.8	0	85.13	2771	Yes	1	1	2	1	2
GCF_900636965.1	Lacticaseibacillus rhamnosus	NCTC 13764	Yes	99.36	0.45	0	2988387	0	1	1	2988387	2988387	2988387	2988387	2988387	2988387	46.8	0	85.11	2765	Yes	1	1	2	1	2	#REF!
GCF_000008925.1	Ligilactobacillus salivarius	UCC118	No	98.87	0.85	0	2133977	0	4	4	1827111	1827111	533494	533494	1827111	1827111	33	4.49	86.85	2106	Yes	2	3	6	3	3
GCF_000159395.1	Ligilactobacillus salivarius	ATCC 11741	Yes	97.66	0.85	0	2017251	21383	32	54	365789	126392	63039	36960	747243	274210	32.6	4.9	87.41	1942	No_failed_initial_QC	#N/A	#N/A	#N/A	#N/A	#N/A
GCF_000215465.1	Ligilactobacillus salivarius	NIAS840	No	98.28	0.85	0	2046557	0	4	4	1705688	1705688	511639	511639	1705688	1705688	33	0.73	87.1	1920	Yes	1	1	2	1	2
GCF_000217735.1	Ligilactobacillus salivarius	GJ-24	No	98.13	1.44	0	1995968	0	11	11	502388	502388	181451	181451	754247	754247	33	4.88	87.23	1908	Yes	1	1	1	2	2
GCF_000260335.1	Ligilactobacillus salivarius	SMXD51	No	97.85	1.52	0	1967690	2	10	10	1019433	1019433	196769	196768	1019433	1019433	32.9	1.53	86.52	1860	Yes	0	0	1	1	1
GCF_000529385.1	Ligilactobacillus salivarius	cp400	No	97.41	1.56	0	2156840	8737	89	135	48732	40825	24234	15911	152599	84507	32.8	4.59	86.82	2162	Yes	1	2	1	2	2
GCF_000758365.1	Ligilactobacillus salivarius	JCM1046	No	98.06	3.06	0	2320461	0	5	5	1836297	1836297	464092	464092	1836297	1836297	33	1.39	86.56	2298	Yes	0	2	4	4	1
GCF_001011095.1	Ligilactobacillus salivarius	Ren	No	98.28	1.56	0	1978364	0	3	3	1751565	1751565	659454	659454	1751565	1751565	33	3.59	87.49	1908	Yes	1	1	2	1	1
GCF_001063855.1	Ligilactobacillus salivarius	609_LSAL	No	97.91	1.55	9.09	1838682	202	111	113	48107	48107	16564	16269	184740	184740	32.7	3.33	88.9	1851	Yes	0	0	0	0	0
GCF_001066665.1	Ligilactobacillus salivarius	866_LSAL	No	98.9	0.88	0	1966494	0	117	117	40695	40695	16807	16807	133606	133606	32.7	3.41	88.83	1958	Yes	1	1	1	1	1
GCF_001067265.1	Ligilactobacillus salivarius	778_LSAL	No	97.18	0.97	0	1926186	100	56	57	81067	81067	34396	33790	247021	247021	32.7	4.15	89.26	1886	Yes	1	1	0	1	1
GCF_001435955.1	Ligilactobacillus salivarius	DSM 20555	Yes	98.28	0.85	0	1982601	7	62	62	80533	80532	31977	31977	244105	244105	32.5	1.95	89.22	1949	Yes	0	0	0	0	0
GCF_001723525.1	Ligilactobacillus salivarius	CICC 23174	No	96.88	1.6	0	2083592	0	4	4	1746897	1746897	520898	520898	1746897	1746897	32.8	1.26	87.25	1924	Yes	0	1	6	1	1
GCF_002079325.1	Ligilactobacillus salivarius	NCIMB 702343	No	96.62	2.06	0	1921545	2272	58	73	119088	82129	33130	26291	646361	339538	32.9	5.11	88.47	1844	Yes	1	1	1	1	1
GCF_002079335.1	Ligilactobacillus salivarius	NCIMB 8818	No	98.81	2.12	0	2011275	1121	58	73	180395	142733	34677	27536	250622	250622	32.9	6.12	88.26	1997	Yes	1	1	1	1	2
GCF_002079365.1	Ligilactobacillus salivarius	NCIMB 8816	No	97.31	1.63	0	1858195	1209	62	81	106164	69576	29970	22925	465152	219012	32.8	5.99	88.45	1821	Yes	0	0	1	0	0
GCF_002079385.1	Ligilactobacillus salivarius	LMG 14476	No	94.52	1.14	0	2079206	2663	171	197	39389	30627	12159	10540	139606	119556	32.9	3.68	88.19	2114	Yes	1	1	2	1	2
GCF_002079405.1	Ligilactobacillus salivarius	JCM 1230	No	90.69	0.85	0	1719321	1378	45	61	151438	108804	38207	28163	400300	400300	32.6	5.75	88.9	1621	Yes	0	0	0	0	0
GCF_002079425.1	Ligilactobacillus salivarius	JCM 1047	No	96.01	1.04	14.29	2215040	2980	78	104	178703	62350	28397	21269	475807	303101	32.4	5.18	87.96	2195	Yes	1	1	4	1	1
GCF_002079435.1	Ligilactobacillus salivarius	L21	No	98.63	1.56	0	1955437	1108	60	76	95624	91650	32590	25714	215606	179277	32.8	5.03	88.78	1948	Yes	0	1	1	1	1
GCF_002079465.1	Ligilactobacillus salivarius	JCM 1045	No	97.34	1	0	1927506	2375	46	67	153948	64918	41902	28733	331541	323586	32.7	5.72	89.05	1905	Yes	1	2	1	2	1
GCF_002079485.1	Ligilactobacillus salivarius	JCM 1044	No	97.07	0.82	0	1799085	853	45	62	115042	75390	39979	29003	465193	197207	32.6	5.63	88.93	1740	Yes	0	0	1	0	0
GCF_002079505.1	Ligilactobacillus salivarius	JCM 1042	No	97.37	0.82	0	1801360	1176	47	63	115144	81230	38326	28574	465022	197211	32.6	5.44	88.96	1748	Yes	0	0	1	0	0
GCF_002079525.1	Ligilactobacillus salivarius	JCM 1040	No	98.81	2.56	0	1920628	1280	48	62	133271	87410	40013	30957	421976	192515	32.9	5.39	88.57	1869	Yes	1	1	0	1	1
GCF_002079545.1	Ligilactobacillus salivarius	gul2	No	98.28	0.85	0	1999521	1508	50	70	126351	72470	39990	28543	521962	223906	32.5	4.88	88.38	1956	Yes	0	0	0	0	0
GCF_002079565.1	Ligilactobacillus salivarius	gul1	No	98.08	0.85	0	1998964	1586	50	74	162200	71959	39979	26991	521857	223906	32.5	6.01	88.68	1953	Yes	0	0	0	0	0
GCF_002079585.1	Ligilactobacillus salivarius	DSM 20554	No	96.26	1.47	0	1971822	300	51	62	170258	169362	38663	31798	334317	223115	32.6	4.6	88.64	1961	Yes	0	0	0	1	0
GCF_002079595.1	Ligilactobacillus salivarius	DSM 20492	No	98.19	1.65	0	1888629	991	20	32	240870	169719	94431	58988	481851	292879	32.6	7.9	88.4	1832	Yes	0	0	0	1	0
GCF_002079625.1	Ligilactobacillus salivarius	CCuG47826	No	98.53	1.57	0	1977852	546	50	64	142710	120123	39557	30895	279863	279863	32.8	4.93	88.88	1960	Yes	1	3	1	1	3
GCF_002079645.1	Ligilactobacillus salivarius	CCuG47171	No	98.77	1.98	0	2035459	1016	103	119	136925	75548	19761	17096	353585	242768	32.9	4.92	88.4	2035	Yes	1	1	1	1	1
GCF_002079685.1	Ligilactobacillus salivarius	CCuG45735	No	97.05	0.96	0	1949071	1011	66	77	61326	55130	29531	25299	199587	171116	32.7	3.72	88.34	1913	Yes	1	1	2	1	1
GCF_002079705.1	Ligilactobacillus salivarius	CCuG44481	No	98.23	2.16	0	1945585	3973	87	117	63223	62047	22363	16594	255195	255195	32.7	4.62	87.61	1866	Yes	1	1	2	1	1
GCF_002079715.1	Ligilactobacillus salivarius	CCuG38008	No	97.23	2.25	0	1933332	686	67	77	122107	109158	28855	25099	463867	283818	32.8	5.36	88.45	1898	Yes	1	2	1	0	0
GCF_002079745.1	Ligilactobacillus salivarius	CCuG2753OB	No	97.5	0.82	0	1801759	1212	43	63	115144	81265	41901	28580	465248	126781	32.6	5.71	88.89	1746	Yes	0	0	1	0	0
GCF_002079765.1	Ligilactobacillus salivarius	AH4331	No	98.59	1.78	0	2085525	2030	133	161	51266	39659	15680	12940	196933	126610	32.9	4.15	87.99	2133	Yes	2	1	1	4	3
GCF_002079785.1	Ligilactobacillus salivarius	AH43348	No	98.85	0.85	0	2025583	1477	89	112	73962	42019	22759	18072	186083	131272	32.7	4.54	87.7	2064	Yes	1	2	0	3	1
GCF_002079795.1	Ligilactobacillus salivarius	LMG 14477	No	94.79	1.14	0	2073674	2192	187	217	31335	28315	11089	9546	139646	119556	32.8	3.38	88.24	2122	Yes	1	2	1	1	2
GCF_002079805.1	Ligilactobacillus salivarius	AH43324	No	98.33	0.88	0	2176092	1564	101	124	53856	41593	21545	17536	196739	109448	32.9	3.5	87.93	2225	Yes	2	1	1	4	3
GCF_002079845.1	Ligilactobacillus salivarius	AH4231	No	98.8	1.87	0	2088618	1157	134	150	51450	49669	15586	13916	196492	196492	32.9	4.23	88.12	2132	Yes	2	1	0	3	4
GCF_002079905.1	Ligilactobacillus salivarius	01M14315	No	98.9	0.89	0	1930693	768	59	67	78580	76737	32723	28804	212516	160071	33	5.27	89.14	1893	Yes	2	2	2	2	2
GCF_002079925.1	Ligilactobacillus salivarius	NCIMB 8817	No	98.15	0.85	0	1829736	1013	36	50	294813	148731	50826	36574	777665	339358	32.7	6.71	88.81	1779	Yes	1	1	2	1	2
GCF_002135095.1	Ligilactobacillus salivarius	KLW001	No	98.21	4.32	28.57	2326706	0	166	166	43765	43765	14016	14016	131269	131269	33	2.96	87.75	2366	Yes	1	1	2	5	1
GCF_002159345.1	Ligilactobacillus salivarius	An63	No	97.57	1.13	0	1807598	0	45	45	82910	82910	40168	40168	230091	230091	32.7	4.22	88.69	1718	Yes	0	0	0	0	1
GCF_002160855.1	Ligilactobacillus salivarius	An128	No	97.97	0.94	0	1884018	0	50	50	92989	92989	37680	37680	194514	194514	32.7	4.53	88.22	1803	Yes	0	0	1	1	0
GCF_002161265.1	Ligilactobacillus salivarius	An84	No	97.97	1.49	0	2090045	0	76	76	70890	70890	27500	27500	169160	169160	32.7	5.21	88.21	2039	Yes	1	1	3	2	2
GCF_002162055.1	Ligilactobacillus salivarius	ZLS006	No	97.05	2.74	0	2177581	0	3	3	1893327	1893327	725860	725860	1893327	1893327	33.2	0.89	87.15	2104	Yes	1	2	3	3	2
GCF_002250405.1	Ligilactobacillus salivarius	L28	No	97.02	1.02	0	2025598	0	77	77	79042	79042	26306	26306	275535	275535	32.7	3.66	88.3	1995	Yes	0	0	1	1	0
GCF_002289605.1	Ligilactobacillus salivarius	KLA003	No	97.51	2.3	0	2263921	0	114	114	37566	37566	19858	19858	131029	131029	32.8	2.78	87.08	2307	Yes	1	1	1	2	2
GCF_002289615.1	Ligilactobacillus salivarius	KLA002	No	97.51	2.3	0	2257114	0	101	101	41911	41911	22347	22347	118153	118153	32.8	3.93	87.12	2290	Yes	0	1	3	3	3
GCF_002289625.1	Ligilactobacillus salivarius	KLA004	No	97.51	2.3	0	2266014	0	111	111	40763	40763	20414	20414	118161	118161	32.8	2.89	87.05	2311	Yes	0	0	3	4	2
GCF_002289665.1	Ligilactobacillus salivarius	KLF002	No	96.89	2.02	0	2176670	0	146	146	37935	37935	14908	14908	118161	118161	32.8	2.97	87.9	2244	Yes	3	4	3	5	5
GCF_002289675.1	Ligilactobacillus salivarius	KLA006	No	97.2	4.03	5.26	2366896	0	167	167	37519	37519	14173	14173	126014	126014	32.9	3.39	87.14	2442	Yes	1	1	1	2	2
GCF_002289685.1	Ligilactobacillus salivarius	KLF003	No	97.6	1.77	0	2206918	0	124	124	36200	36200	17797	17797	120997	120997	32.7	3.66	87.69	2261	Yes	2	2	3	4	5
GCF_002289725.1	Ligilactobacillus salivarius	KLF005	No	96.79	2.39	0	2154702	0	126	126	33039	33039	17100	17100	108151	108151	32.7	3.09	87.58	2142	Yes	2	2	2	2	2
GCF_002289735.1	Ligilactobacillus salivarius	KLF004	No	96.89	1.73	0	2115703	0	106	106	35397	35397	19959	19959	79442	79442	32.7	2.53	87.7	2173	Yes	3	4	1	5	5
GCF_002289745.1	Ligilactobacillus salivarius	KLF007	No	97.6	4.72	0	2222163	0	115	115	44101	44101	19323	19323	135057	135057	32.9	2.92	87.69	2229	Yes	1	3	4	5	3
GCF_002289785.1	Ligilactobacillus salivarius	KLW002	No	97.6	3.29	0	2091303	0	107	107	44394	44394	19544	19544	146329	146329	32.8	3.24	87.94	2090	Yes	0	1	1	5	1
GCF_002289795.1	Ligilactobacillus salivarius	KLW004	No	97.36	5.91	29.17	2338166	0	246	246	27732	27732	9504	9504	105398	105398	32.8	3	87.64	2392	No_failed_checkM	#N/A	#N/A	#N/A	#N/A	#N/A
GCF_002289815.1	Ligilactobacillus salivarius	KLW003	No	97.05	4.81	5.26	2368011	0	240	240	34177	34177	9866	9866	129459	129459	32.9	3.21	87.51	2449	Yes	1	2	4	3	2
GCF_002289845.1	Ligilactobacillus salivarius	KLW005	No	97.6	3.29	0	2075116	0	91	91	46785	46785	22803	22803	166083	166083	32.8	2.13	88	2077	Yes	1	2	0	5	1
GCF_002289865.1	Ligilactobacillus salivarius	KLW006	No	96.98	1.57	0	2034847	0	100	100	36518	36518	20348	20348	134069	134069	32.7	3.67	88.09	1997	Yes	1	1	2	1	1
GCF_002289875.1	Ligilactobacillus salivarius	KLW007	No	92.19	2.19	12.5	1965320	0	96	96	33562	33562	20472	20472	106850	106850	32.8	3.58	88.28	1923	Yes	1	1	2	1	2
GCF_002289905.1	Ligilactobacillus salivarius	KLW008	No	97.6	3.29	0	2137845	0	162	162	38328	38328	13196	13196	146646	146646	32.9	3.91	88.14	2181	Yes	0	1	1	4	1
GCF_002289925.1	Ligilactobacillus salivarius	KLW009	No	97.6	3.29	0	2071270	0	86	86	50465	50465	24084	24084	160114	160114	32.9	3.58	88.04	2060	Yes	1	1	2	4	1
GCF_002289935.1	Ligilactobacillus salivarius	KLW010	No	97.6	8.3	51.43	2389395	0	217	217	33672	33672	11011	11011	106858	106858	32.7	3.58	88.28	2448	No_failed_checkM	#N/A	#N/A	#N/A	#N/A	#N/A
GCF_002289965.1	Ligilactobacillus salivarius	KLA005	No	97.51	2.42	0	2258573	0	100	100	41688	41688	22585	22585	149446	149446	32.8	3.79	87.06	2288	Yes	1	1	1	3	1
GCF_002289985.1	Ligilactobacillus salivarius	KLA001	No	97.2	2.3	0	2268063	0	108	108	37518	37518	21000	21000	136055	136055	32.8	3.28	87.02	2312	Yes	1	1	2	2	2
GCF_002735985.1	Ligilactobacillus salivarius	BCRC 12574	No	96.34	1.47	0	2049688	100	4	4	1507589	1507489	512422	512397	1507589	1507489	32.9	1.01	87.05	2019	Yes	1	1	2	2	1
GCF_002736025.1	Ligilactobacillus salivarius	BCRC 14759	No	98.28	1.12	69.23	2117615	100	4	4	1704023	1703923	529403	529378	1704023	1703923	33	29.14	87.71	2019	Yes	0	0	2	0	1
GCF_002738245.1	Ligilactobacillus salivarius	SGL 03	No	98.9	1.16	16.67	1989039	90	5	6	1701783	1701783	397807	331491	1701783	1701783	33	0.42	88.01	1946	Yes	2	3	4	3	3
GCF_002848245.1	Ligilactobacillus salivarius	290	No	96.4	0.82	0	1837064	0	60	60	49835	49835	30617	30617	283293	283293	32.7	3.35	89.09	1769	Yes	1	1	0	1	1
GCF_003052845.1	Ligilactobacillus salivarius	DS3_12	No	98.28	0.89	0	2032091	0	99	99	124019	124019	20526	20526	475746	475746	32.9	13.49	88.73	2002	Yes	0	0	0	0	0
GCF_003052875.1	Ligilactobacillus salivarius	DS13_12	No	97.66	0.85	0	1995890	0	50	50	126258	126258	39917	39917	348323	348323	32.6	4.18	88.96	1945	Yes	0	0	1	0	0
GCF_003061545.1	Ligilactobacillus salivarius	DS11_12	No	98.28	0.85	0	2005716	0	41	41	127432	127432	48919	48919	522717	522717	32.6	4.97	88.88	1950	Yes	0	0	1	0	0
GCF_003061585.1	Ligilactobacillus salivarius	DS2_12	No	98.28	0.85	0	2009263	0	59	59	132356	132356	34055	34055	522717	522717	32.6	4.75	88.83	1962	Yes	0	0	0	0	0
GCF_003129685.1	Ligilactobacillus salivarius	A3iob	No	94.24	1.52	0	2054490	0	12	12	319549	319549	171207	171207	734493	734493	32.6	0.9	88.38	1995	Yes	0	1	3	1	2
GCF_003316955.1	Ligilactobacillus salivarius	DJ-sa-01	No	89.57	0.94	0	1870629	0	1	1	1870629	1870629	1870629	1870629	1870629	1870629	33	0	87.6	1705	No_failed_checkM	#N/A	#N/A	#N/A	#N/A	#N/A
GCF_003438595.1	Ligilactobacillus salivarius	OM08-20	No	97.93	2.09	0	2011057	320	53	71	148195	98596	37944	28320	331614	331614	32.8	2.13	89.05	2055	Yes	3	2	0	4	4
GCF_003470145.1	Ligilactobacillus salivarius	AM25-8	No	97.58	2.15	0	1969489	401	21	32	133615	133583	93785	61534	408546	405853	32.8	3.14	88.61	1952	Yes	1	1	2	1	1
GCF_003472615.1	Ligilactobacillus salivarius	AM09-40	No	97.05	1.57	0	1888841	70	39	46	82985	82985	48431	41060	209646	196511	32.8	1.7	89.32	1824	Yes	0	1	1	2	2
GCF_004405135.1	Ligilactobacillus salivarius	TUCO-L2	No	86.19	1.15	22.22	1600434	0	409	409	5771	5771	3913	3913	24838	24838	33	2.22	90.4	1687	No_failed_initial_QC	#N/A	#N/A	#N/A	#N/A	#N/A
GCF_900094615.1	Ligilactobacillus salivarius	LPM01	No	97.82	2.57	69.23	2033361	0	2	2	1788723	1788723	1016680	1016680	1788723	1788723	32.9	0.45	87.87	1962	Yes	1	1	3	1	2	#REF!
GCF_000159435.1	Limosilactobacillus vaginalis	ATCC 49540	Yes	98.9	2.01	0	1877332	71087	112	202	409041	35576	16761	8941	693865	114904	40.6	6.25	83.54	1824	No_failed_initial_QC	#N/A	#N/A	#N/A	#N/A	#N/A
GCF_001435915.1	Limosilactobacillus vaginalis	DSM 5837	Yes	99.35	1.13	0	1787468	233	149	150	30329	28732	11996	11914	95389	95389	40.5	3.56	88.09	1776	Yes	0	2	1	2	2
GCF_003833155.1	Limosilactobacillus vaginalis	CBA-L88 (BV2)	No	99.35	0.81	0	1879874	0	123	123	47415	47415	15283	15283	205129	205129	40.6	3.88	86.8	1869	Yes	1	2	0	2	2	#REF!
GCF_003833155.1	Lactobacillus vaginalis	CBA-L88 (BV2)	No	99.35	0.81	0	1879874	0	123	123	47415	47415	15283	15283	205129	205129	40.6	3.88	86.8	1869	Yes	1	2	0	2	2	#REF!

## Sheet: S2
Table S2. Previously characterized functional Lactobacillaceae bacteriophages
Name, host, literature reference and NCBI reference number of previously characterized functional bacteriophages that have been shown to have a permissive host are listed.
Bacteriophage name	Host	Reference	NCBI number
Adh	Lactobacillus acidophilus	https://www.ncbi.nlm.nih.gov/pmc/articles/PMC203057/	NC_000896.1
SA-C12	Lactobacillus brevis	https://pubmed.ncbi.nlm.nih.gov/22186058/	KU052488.1
3-521	Lactobacillus brevis	https://www.mdpi.com/1999-4915/11/5/393/htm	MK504444
521B	Lactobacillus brevis	https://www.mdpi.com/1999-4915/11/5/393/htm	MK504443
3-SAC12	Lactobacillus brevis	https://www.mdpi.com/1999-4915/11/5/393/htm	MK504442
SAC12B	Lactobacillus brevis	https://www.mdpi.com/1999-4915/11/5/393/htm	MK504446
ATCCB	Lactobacillus brevis	https://www.mdpi.com/1999-4915/11/5/393/htm	MK504445
A2	Lactobacillus casei	https://www.ncbi.nlm.nih.gov/pmc/articles/PMC135392/	NC_004112.1
J-1	Lactobacillus casei	https://www.ncbi.nlm.nih.gov/pmc/articles/PMC3879604/	KC171646.1
phi AT3	Lactobacillus casei	https://www.ncbi.nlm.nih.gov/pubmed/15975621	AY605066
LL-Ku	Lactobacillus delbrueckii subsp. lactis	https://www.ncbi.nlm.nih.gov/pubmed/21465086	NC_022989
c5	Lactobacillus delbrueckii subsp. lactis	https://www.ncbi.nlm.nih.gov/pubmed/21465086	NC_019449.1
JCL1032	Lactobacillus delbrueckii subsp. lactis	https://www.ncbi.nlm.nih.gov/pubmed/21465086	NC_019456
LL-H	Lactobacillus delbrueckii subsp. lactis	https://www.ncbi.nlm.nih.gov/pubmed/8526515	NC_009554.1
Ldl1	Lactobacillus delbrueckii subsp. lactis	https://www.ncbi.nlm.nih.gov/pmc/articles/PMC4309708/	NC_026609.1
Ld3	Lactobacillus delbrueckii subsp. bulgaricus	https://www.ncbi.nlm.nih.gov/pmc/articles/PMC4178594/	NC_025421.1
Ld17	Lactobacillus delbrueckii subsp. bulgaricus	https://www.ncbi.nlm.nih.gov/pmc/articles/PMC4178594/	NC_025420.1
Ld25A	Lactobacillus delbrueckii subsp. bulgaricus	https://www.ncbi.nlm.nih.gov/pmc/articles/PMC4178594/	NC_025415.1
phiLdb	Lactobacillus delbrueckii subsp. bulgaricus	https://www.ncbi.nlm.nih.gov/pubmed/19923031	NC_022762
Lv-1	Lactobacillus jensenii	https://pubmed.ncbi.nlm.nih.gov/20890845/	NC_011801.1
Phi PYB5	Lactobacillus fermentum	https://aem.asm.org/content/84/6/e02518-17	GU323708
LfeSau	Lactobacillus fermentum	https://pubmed.ncbi.nlm.nih.gov/26339290/	KP027015.1
LfeInf	Lactobacillus fermentum	https://pubmed.ncbi.nlm.nih.gov/26339290/	NC_029058.1
Phi jlb1	Lactobacillus gasseri	https://www.ncbi.nlm.nih.gov/pmc/articles/PMC4018870/	NC_024206.1
Phi adh	Lactobacillus gasseri	https://www.ncbi.nlm.nih.gov/pmc/articles/PMC4018870/	AJ131519.1
Phi AQ113	Lactobacillus helveticus	https://www.ncbi.nlm.nih.gov/pubmed/23728811	NC_019782.1
LP65	Lactobacillus plantarum	https://www.ncbi.nlm.nih.gov/pubmed/15489418	NC_006565.1
Phi JL-1	Lactobacillus plantarum	https://www.ncbi.nlm.nih.gov/pubmed/15777728	NC_006936.1
ATCC 8014-B1	Lactobacillus plantarum	https://www.ncbi.nlm.nih.gov/pmc/articles/PMC3502894/	NC_019916.1
ATCC 8014-B2	Lactobacillus plantarum	https://www.ncbi.nlm.nih.gov/pmc/articles/PMC3502894/	JX486088.1
Sha1	Lactobacillus plantarum	https://www.ncbi.nlm.nih.gov/pubmed/21701917	NC_019489.1
Maenad	Lactobacillus plantarum	Lactobacillus phages that infect wine-derived L. plantarum strains; unpublished	MG765274.1
Sabazios	Lactobacillus plantarum	Lactobacillus phages that infect wine-derived L. plantarum strains; unpublished	MH809528
Silenus	Lactobacillus plantarum	Lactobacillus phages that infect wine-derived L. plantarum strains; unpublished	MG765278
Lenus	Lactobacillus plantarum	Lactobacillus phages that infect wine-derived L. plantarum strains; unpublished	MG252693
Satyr	Lactobacillus plantarum	Lactobacillus phages that infect wine-derived L. plantarum strains; unpublished	MG744354
P1	Lactobacillus plantarum	https://www.ncbi.nlm.nih.gov/pubmed/27372579	KX223815
Bromius	Lactobacillus plantarum	Lactobacillus phages that infect wine-derived L. plantarum strains; unpublished	MH809531
Dionysus	Lactobacillus plantarum	Lactobacillus phages that infect wine-derived L. plantarum strains; unpublished	MH809530
Iacchus	Lactobacillus plantarum	Lactobacillus phages that infect wine-derived L. plantarum strains; unpublished	MH809529
Nyseid	Lactobacillus plantarum	Lactobacillus phages that infect wine-derived L. plantarum strains; unpublished	MG765276
Bassarid	Lactobacillus plantarum	Lactobacillus phages that infect wine-derived L. plantarum strains; unpublished	MG765275
Semele	Lactobacillus plantarum	Lactobacillus phages that infect wine-derived L. plantarum strains; unpublished	MG765279
Bacchae	Lactobacillus plantarum	Lactobacillus phages that infect wine-derived L. plantarum strains; unpublished	MG765277
T25	Lactobacillus paracasei	https://www.sciencedirect.com/science/article/abs/pii/S0956713516306077	AP018361.1
CL1	Lactobacillus paracasei	https://www.ncbi.nlm.nih.gov/pmc/articles/PMC4702644/	NC_028888.1
CL2	Lactobacillus paracasei	https://www.ncbi.nlm.nih.gov/pmc/articles/PMC4702644/	NC_028835.1
iLp84	Lactobacillus paracasei	https://www.ncbi.nlm.nih.gov/pmc/articles/PMC4702644/	NC_028783
iLp1308	Lactobacillus paracasei	https://www.ncbi.nlm.nih.gov/pmc/articles/PMC4702644/	NC_028911
Lc-Nu	Lactobacillus rhamnosus	https://link.springer.com/article/10.1007%2Fs00705-005-0672-0	NC_007501.1
EV3	Lactobacillus sanfranciscensis	https://www.ncbi.nlm.nih.gov/pmc/articles/PMC4234937	LN885237.1

## Sheet: S3
Table S3. Bacterial composition of commercial probiotics used to restore female genital tract bacterial community.
The name of the commercial products included in this study, route of application and their reported bacterial species and strain information are listed.
Commercial product name (manufacturer)	Route of application	Reported bacterial species / strain present
MediGYNE® (Laboratoires IPRAD, Paris, France)	Vaginal	L. rhamnosus PB01, L. gasseri EB01
BactiGyn® (Laboratoire CCD, Paris, France)	Vaginal	B. bifidum W28, L. acidophilus W70, L. brevis W63, L. helveticus W74, L. plantarum W21, L. salivarius W24
Physioflor Vaginal Flora Natural Probiotic (Laboratoires Iprad, Paris, France)	Vaginal	L. crispatus IP174178
Jarro Dophilus® Women (Jarrow Formulas, Inc., California, USA)	Oral	L. crispatus LbV 88, L. gasseri LbV 150N, L. jensenii LbV 116, L. rhamnosus LbV 96
Probiovance® intim (Ysonut Laboratories, Barcelona, Spain)	Oral	L. rhamnosus, L. reuteri, L. crispatus
Vacramal® (Nutriphyt NV, Beernem, Belgium)	Oral	L. acidophilus, L. rhamnosus, L. casei, L. crispatus, L. fermentum, L. gasseri, L. paracasei, L. plantarum
Lactogyn® (Jadran-galenski laboratorij, Rijeka, Croatia)	Oral	L. crispatus, L. brevis, L. acidophilus
Vagiforte® (Bioflora CC, Centurion, South Africa)	Oral	L. acidophilus, B. bifidum & B. longum

## Sheet: S4
Table S4. Number and size of predicted bacteriophages by species of Lactobacillaceae genera.
A. Summary statistics for number of predicted phages per genome by Lactobacillaceae spp.
The number (n) and percentage (%) of genomes with 0-6 predicted prophages per genome are listed when applying the lenient or stringent algorithm.
	L. acidophilus (n=30)		L. crispatus (n=70)		L. gasseri (n=25)		L. helveticus (n=49)		L. iners (n=19)		L. jensenii (n=16)		L. mucosae (n=10)		L. plantarum (n=344)		L. reuteri (n=116)		L. rhamnosus (n=139)		L. salivarius (n=77)
Prophages per genome [n (%)]	Lenient	Stringent	Lenient	Stringent	Lenient	Stringent	Lenient	Stringent	Lenient	Stringent	Lenient	Stringent	Lenient	Stringent	Lenient	Stringent	Lenient	Stringent	Lenient	Stringent	Lenient	Stringent
0	29 (96.7)	30 (100)	16 (14.3)	64 (91.4)	6 (24.0)	19 (76.0)	33 (67.3)	37 (75.5)	10 (53.6)	16 (84.2)	5 (31.3)	12 (75.0)	1 (10.0)	3 (30.0)	10 (2.9)	175 (50.9)	9 (7.8)	73 (62.9)	14 (10.1)	43 (30.9)	22 (28.6)	64 (83.1)
1	1 (3.3)	-	17 (24.3)	5 (7.1)	7 (28.0)	4 (16.0)	7 (14.3)	7 (14.3)	8 (42.1)	3 (15.8)	8 (50.0)	2 (12.5)	4 (40.0)	7 (70.0)	55 (16.0)	125 (36.3)	21 (18.1)	35 (30.2)	50 (36.0)	79 (56.8)	33 (42.9)	12 (15.6)
2	-	-	18 (25.7)	1 (1.4)	7 (28.0)	2 (8.0)	4 (8.2)	5 (10.2)	1 (5.3)	-	1 (6.3)	2 (12.5)	5 (50.0)	-	145 (42.2)	39 (11.3)	40 (34.5)	7 (6.0)	35 (25.2)	16 (11.5)	15 (19.5)	1 (1.3)
3	-	-	13 (18.6)	-	3 (12.0)	-	5 (10.2)	-	-	-	2 (12.5)	-	-	-	80 (23.3)	5 (1.5)	22 (19.0)	1 (0.8)	36 (25.9)	1 (0.7)	3 (3.9)	-
4	-	-	3 (4.3)	-	2 (8.0)	-	-	-	-	-	-	-	-	-	38 (11.0)	-	5 (4.3)	-	4 (2.9)	-	4 (5.2)	-
5	-	-	3 (4.3)	-	-	-	-	-	-	-	-	-	-	-	12 (3.5)	-	14 (12.3)	-	-	-	-	-
6	-	-	-	-	-	-	-	-	-	-	-	-	-	-	4 (1.2)	-	5 (4.3)	-	-	-	-	-
B. Summary statistics for size (nucleotide length) of predicted prophages by Lactobacillaceae spp.
The summary statistics (minimum, 25% percentile, median, 75% percentile and maximum) for the nucleotide length of prophages predicted using the stringent and lenient algorithm are listed by Lactobacillaceae spp.
STRINGENT	L. crispatus n=7	L. gasseri n=8	L. helveticus n=17	L. iners n=3	L. jensenii n=8	L. mucosae n=7	L. plantarum n=218	L. reuteri n=52	L. rhamnosus n=114	L. salivarius n=14			LENIENT	L. crispatus n=119	L. gasseri n=38	L. helveticus n=30	L. iners n=10	L. jensenii n=19	L. mucosae n=14	L. plantarum n=821	L. reuteri n=287	L. rhamnosus n=244	L. salivarius n=88
Minimum	23717	19074	29968	16689	24463	32778	18660	16468	14093	17307			Minimum	13289	15321	19977	15249	13886	15314	12040	11671	12657	13508
25% Percentile	23718	33425	30520	16689	24479	34998	34647	25732	28002	34951			25% Percentile	31494	28487	36173	19410	18080	34443	33289	21926	17325	22783
Median	26065	46383	40877	35306	31790	39133	40788	31548	36736	37953			Median	42208	41316	42877	21009	28614	40204	41824	29521	34240	37004
75% Percentile	30992	54122	43714	35593	43695	43327	45774	40595	41628	40837			75% Percentile	49684	46802	45776	36240	49475	43259	51670	39086	41336	41613
Maximum	41394	97186	56666	35593	45349	43327	79452	52187	49004	43064			Maximum	95281	97186	68587	37591	84258	47954	149435	119525	58930	104541
C. Adjusted p-values for comparing size of predicted bacteriophages
The length of predicted bacteriophages using the stringent and lenient algorithms were compared between Lactobacillacae spp., p-values were adjusted for multiple comparisons and those remaining significant are highlighted in blue font.
STRINGENT	L. crispatus	L. gasseri	L. helveticus	L. iners	L. jensenii	L. mucosae	L. plantarum	L. reuteri	L. rhamnosus	L. salivarius			LENIENT	L. crispatus	L. gasseri	L. helveticus	L. iners	L. jensenii	L. mucosae	L. plantarum	L. reuteri	L. rhamnosus	L. salivarius
L. crispatus		0.0455	0.4189	> 0.9999	> 0.9999	> 0.9999	0.0373	0.4189	> 0.9999	> 0.9999			L. crispatus		> 0.9999	> 0.9999	0.0314	> 0.9999	> 0.9999	> 0.9999	< 0.0001	< 0.0001	0.0133
L. gasseri			> 0.9999	> 0.9999	> 0.9999	> 0.9999	> 0.9999	0.1154	0.489	> 0.9999			L. gasseri			> 0.9999	0.1715	> 0.9999	> 0.9999	> 0.9999	0.014	0.0113	> 0.9999
L. helveticus				> 0.9999	> 0.9999	> 0.9999	> 0.9999	> 0.9999	> 0.9999	> 0.9999			L. helveticus				0.0381	> 0.9999	> 0.9999	> 0.9999	0.0010	0.0008	0.1733
L. iners					> 0.9999	> 0.9999	> 0.9999	> 0.9999	> 0.9999	> 0.9999			L. iners					> 0.9999	> 0.9999	0.0106	> 0.9999	> 0.9999	> 0.9999
L. jensenii						> 0.9999	> 0.9999	> 0.9999	> 0.9999	> 0.9999			L. jensenii						> 0.9999	> 0.9999	> 0.9999	> 0.9999	> 0.9999
L. mucosae							> 0.9999	> 0.9999	> 0.9999	> 0.9999			L. mucosae							> 0.9999	> 0.9999	> 0.9999	> 0.9999
L. plantarum								0.0001	0.0004	> 0.9999			L. plantarum								< 0.0001	< 0.0001	< 0.0001
L. reuteri									> 0.9999	> 0.9999			L. reuteri									> 0.9999	> 0.9999
L. rhamnosus										> 0.9999			L. rhamnosus										> 0.9999

## Sheet: S5
Table S5. Induction of temperate bacteriophages from vaginally-derived and commercial Lactobacillaceae strains
Prophages were induced from bacterial isolates derived from the female genital tract (FGT) and commercial probiotics marketed for FGT health using mitomycin C.
Samples were incubated for 18 hours at 37°C during which the optical density of cultures in cultures with and without mitomycin C were compared to estimate growth reduction in the presence of mitomycin C [%].
Presence of bacteriophage particiles was confirmed by transmission electron microscopy (TEM).
Species	ID	Origin	Growth reduction in presence of Mitomycin C [%]	TEM morphology
L. crispatus	113.22PA	FGT	27.7	Capsid-like structure
	100.16PA	FGT	8.0	Capsid-like structure
	73.55a	FGT	68.4	Capsid-like structure
	96.9PB	FGT	7.8	None
	100.16a	FGT	73.3	Head-tail structure
	94.97PA	FGT	8.2	Capsid-like structure
	70.6PA	FGT	8.1	Capsid-like structure
	80.3a	FGT	0	-
	94.77 PA	FGT	0	-
	95.34 PA	FGT	0	-
	JDW4	Commercial	66.7	Head-tail structure
	PF1	Commercial	55.5	Head-tail structure
	VCA3	Commercial	62.5	Head-tail structure
	PVB4	Commercial	60.0	Head-tail structure
L. gasseri	117.73PA	FGT	21.1	Capsid-like structure
	94.98PB	FGT	18.0	Capsid-like structure
	100.46PA	FGT	62.8	Head-tail structure
	107.10PA	FGT	0	-
	114.1PA	FGT	0	-
	114.12PA	FGT	29.8	Capsid-like structure
	119.1PA	FGT	49.3	Capsid-like structure
L. jensenii	113.22PA	FGT	47.1	Capsid-like structure
	92.1PA	FGT	7.7	None
	88.10PA	FGT	62.5	Head-tail structure
	88.33PA	FGT	0	-
	94.70 PA	FGT	2.3	None
	95.1 PA	FGT	13.8	Capsid-like structure
	95.22 PA	FGT	5.5	Capsid-like structure
	84.35 PA	FGT	5.3	Capsid-like structure
	73.2 PA	FGT	0	-
	96.8 PA	FGT	21.7	Capsid-like structure
	96.45 PA	FGT	7.8	None
L. vaginalis	80.23b	FGT	8.8	Capsid-like structure
	88.5b	FGT	0	-
	91.8a	FGT	0	-
	100.13 PA	FGT	17.8	Capsid-like structure
	79.24 PA	FGT	0	-
L. mucosae	90.13PA	FGT	13.4	Capsid-like structure
	80.23a	FGT	0	-
	99.1 PA	FGT	32.2	Capsid-like structure
	85.1 PA	FGT	17.9	None
	87.5 PA	FGT	9.8	Capsid-like structure
	98.46 PA	FGT	12.7	Capsid-like structure
L. rhamnosus	Lactogyn	Commercial	20.0	Head-tail structure
	1	Commercial	0	-
	M2	Commercial	0	-
L. reuteri	PVB1	Commercial	68.9	Head-tail structure
	4	Commercial	0	-
	7	Commercial	0	-
L. acidophilus	MG1	Commercial	13.4	Capsid-like structure
	BG5	Commercial	0	-
	B2	Commercial	61.2	Capsid-like structure
	RG2	Commercial	45.0	Capsid-like structure
L. plantarum	BG1	Commercial	45.5	Head-tail structure
	VCA1	Commercial	52.2	Head-tail structure
L. salvarius	BG2	Commercial	0	-

## Sheet: S6
Supplementary Table S6. Assessing genome quality by species of Lactobacillaceae genera
A. Genome completeness [%] using checkM metrics of Lactobacillaceae genomes by species.
The summary statistics (minimum, 25% percentile, median, 75% percentile and maximum) for the estimated genome completeness [%] are listed by Lactobacillaceae spp.
	L. acidophilus n=30	L. crispatus n=70	L. gasseri n=25	L. helveticus n=49	L. iners n=19	L. jensenii n=16	L. mucosae n=10	L. plantarum n=344	L. reuteri n=116	L. rhamnosus n=139	L. salivarius n=77
Minimum	90.76	95.38	96.18	94.18	98.81	96.86	96.42	95.97	94.68	94.86	90.69
25% Percentile	96.87	97.31	97.25	97.53	99.41	98.24	98.87	99.03	97.81	98.55	97.05
Median	97.65	97.63	98.78	97.64	99.61	98.56	99.03	99.19	98.38	99.09	97.6
75% Percentile	97.65	98.39	99.59	98.63	99.61	98.69	99.03	99.35	98.64	99.42	98.28
Maximum	97.65	99.13	99.62	99.03	99.92	98.76	99.03	99.46	99.29	99.85	98.9
B. Adjusted p-values for comparing genome completeness by Lactobacillaceae spp.
The genome completeness was compared between Lactobacillacae spp., p-values were adjusted for multiple comparisons and those remaining significant are highlighted in blue font.
	L. acidophilus	L. crispatus	L. gasseri	L. helveticus	L. iners	L. jensenii	L. mucosae	L. plantarum	L. reuteri	L. rhamnosus	L. salivarius
L. acidophilus		> 0.9999	< 0.0001	> 0.9999	< 0.0001	> 0.9999	0.0273	< 0.0001	0.3387	< 0.0001	> 0.9999
L. crispatus			< 0.0001	> 0.9999	< 0.0001	> 0.9999	0.1946	< 0.0001	> 0.9999	< 0.0001	> 0.9999
L. gasseri				0.004	0.0037	> 0.9999	> 0.9999	> 0.9999	0.0048	> 0.9999	< 0.0001
L. helveticus					< 0.0001	> 0.9999	> 0.9999	< 0.0001	> 0.9999	< 0.0001	> 0.9999
L. iners						< 0.0001	0.026	0.0413	< 0.0001	0.0051	< 0.0001
L. jensenii							> 0.9999	0.0002	> 0.9999	0.0072	> 0.9999
L. mucosae								> 0.9999	> 0.9999	> 0.9999	0.0787
L. plantarum									< 0.0001	> 0.9999	< 0.0001
L. reuteri										< 0.0001	0.7360
L. rhamnosus											< 0.0001
L. salivarius
C. Genome fragmentation [scaffold N50] of genomes by Lactobacillaceae spp.
The summary statistics (minimum, 25% percentile, median, 75% percentile and maximuum) for the estimated genome fragmentation are listed by Lactobacillaceae spp.
	L. acidophilus n=30	L. crispatus n=70	L. gasseri n=25	L. helveticus n=49	L. iners n=19	L. jensenii n=16	L. mucosae n=10	L. plantarum n=344	L. reuteri n=116	L. rhamnosus n=139	L. salivarius n=77
Minimum	45126	13980	43048	12742	33054	32333	91196	32229	13546	11083	31335
25% Percentile	167746	19613	83880	18017	83965	50693	108408	99314	35557	67252	44248
Median	168828	23622	173474	23911	93034	56681	137661	205112	50086	99207	92989
75% Percentile	1705000	62348	989484	2070000	398700	809714	309190	3107000	73213	228149	158074
Maximum	2093000	2351000	2129000	2226000	801884	1746000	2326000	3535000	2264000	3068000	1893000
D. Adjusted p-values for comparing genome fragmentation by Lactobacillaceae spp.
The genome fragmentation was compared between Lactobacillacae spp., p-values were adjusted for multiple comparisons and those remaining significant are highlighted in blue font.
	L. acidophilus	L. crispatus	L. gasseri	L. helveticus	L. iners	L. jensenii	L. mucosae	L. plantarum	L. reuteri	L. rhamnosus	L. salivarius
L. acidophilus		< 0.0001	> 0.9999	< 0.0001	> 0.9999	0.1314	> 0.9999	> 0.9999	< 0.0001	0.1298	0.0245
L. crispatus			< 0.0001	0.9059	0.0013	0.8558	0.0017	< 0.0001	0.1771	< 0.0001	< 0.0001
L. gasseri				0.0079	> 0.9999	> 0.9999	> 0.9999	> 0.9999	0.0011	> 0.9999	> 0.9999
L. helveticus					> 0.9999	> 0.9999	0.3530	< 0.0001	> 0.9999	0.0460	> 0.9999
L. iners						> 0.9999	> 0.9999	> 0.9999	0.5663	> 0.9999	> 0.9999
L. jensenii							> 0.9999	0.0183	> 0.9999	> 0.9999	> 0.9999
L. mucosae								> 0.9999	0.2122	> 0.9999	> 0.9999
L. plantarum									< 0.0001	< 0.0001	< 0.0001
L. reuteri										0.0004	0.2534
L. rhamnosus											> 0.9999
L. salivarius
